# Supplementary material for: Cuproptosis scoring system to predict the clinical outcome and immune response in bladder cancer
Source: Front Immunol. 2022 Aug 4;13:958368. doi: 10.3389/fimmu.2022.958368 (PMC9386055; doi:10.3389/fimmu.2022.958368)
Supplement: Supplementary file 5 [file Table_1.xlsx]

## Sheet: S1
Table S1: The prognostic values of 10 CUGs in BLCA patients.
id	HR	HR.95L	HR.95H	pvalue	km
FDX1	0.999411	0.980074	1.01913	0.952883	0.207073
LIAS	0.947883	0.852262	1.05423	0.323872	0.0968788
LIPT1	0.687642	0.553786	0.853853	0.000698005	3.43079e-09
DLD	0.988841	0.968088	1.01004	0.299773	0.0974577
DLAT	1.03131	0.995232	1.06871	0.0897078	0.0404151
PDHA1	0.989738	0.969038	1.01088	0.338806	0.10119
PDHB	1.0138	0.97646	1.05257	0.47406	0.0167893
MTF1	1.06377	0.959243	1.17968	0.241428	0.0445775
GLS	0.992009	0.963193	1.02169	0.593739	0.227292
CDKN2A	0.996815	0.99055	1.00312	0.321249	0.0710037

## Sheet: S2
Table S2: Prognostic analysis of 770 gene clusters-associated genes with a univariate Cox regression model.
id	HR	HR.95L	HR.95H	pvalue
ARCN1	1.01541	1.00376	1.02719	0.00938739
IARS2	1.01267	1.00243	1.02302	0.0151772
ZW10	1.06306	1.01002	1.11888	0.0191834
SEC24C	1.0284	1.00092	1.05663	0.042734
B3GALNT2	1.16989	1.00524	1.36152	0.0426151
STT3A	1.02075	1.00259	1.03925	0.0249605
CRYBG3	1.21974	1.0562	1.4086	0.00684224
NEMF	1.12345	1.00732	1.25297	0.0365364
KIF16B	1.07848	1.00245	1.16028	0.0428188
SIRT6	0.922692	0.879136	0.968406	0.00110952
APLP2	1.0035	1.00019	1.00682	0.037964
CSNK2B	0.98494	0.970489	0.999606	0.0441904
MTMR2	1.07498	1.01843	1.13466	0.00872896
ATP6V1A	1.03335	1.00889	1.05839	0.00726436
BCL9L	1.04695	1.00171	1.09424	0.0417968
ESF1	1.04268	1.00744	1.07915	0.0172009
DDX46	1.05387	1.00049	1.11009	0.0478756
ZNF770	1.04929	1.00516	1.09537	0.0281863
SERINC1	1.01056	1.0012	1.02001	0.0269628
IQGAP1	1.0171	1.00431	1.03005	0.00864455
CLIP1	1.05481	1.00757	1.10427	0.0224649
ZRSR2	0.899261	0.848159	0.953442	0.000374854
HYOU1	1.0125	1.0015	1.02363	0.0258847
NEDD4	1.10889	1.00394	1.2248	0.0416026
CTNND1	1.00698	1.00028	1.01372	0.0410577
PFDN6	0.979899	0.960367	0.999829	0.0480851
DDX21	1.01171	1.0014	1.02212	0.0259084
CLTC	1.01151	1.00379	1.01928	0.0034133
WDR45	0.94287	0.905694	0.981572	0.00415449
ADAM17	1.03367	1.00846	1.0595	0.00856479
MAN2A1	1.08621	1.02189	1.15457	0.00792772
IPO11	1.18184	1.02865	1.35784	0.0183336
CDC73	1.0842	1.03789	1.13258	0.000283927
KCTD3	1.02616	1.00286	1.05	0.0275704
FASN	1.00513	1.00215	1.00813	0.000743418
RNF40	1.04781	1.01669	1.07988	0.00239617
GEMIN5	1.11538	1.02838	1.20974	0.00840169
AC242842.1	0.858461	0.779739	0.945132	0.00187155
RAB4B	0.921524	0.864036	0.982838	0.0128933
TROVE2	1.15023	1.06268	1.24499	0.000530107
PPP1R35	0.977214	0.961184	0.993512	0.0063078
EXOC5	1.07009	1.00098	1.14398	0.0467159
C9orf16	0.993723	0.987892	0.999588	0.0359746
AGPS	1.06328	1.00428	1.12575	0.0351582
DARS2	1.02821	1.00737	1.04949	0.0077508
PGAM1	1.01181	1.00097	1.02276	0.0326068
SLC25A15	1.08968	1.0157	1.16905	0.0166508
PRKRIP1	0.947856	0.9103	0.986963	0.00942771
IRF3	0.980346	0.965485	0.995436	0.0108657
SRP54	1.04204	1.0117	1.07329	0.00630725
MOB1B	0.888531	0.792199	0.996576	0.0435349
ARRDC2	0.918725	0.878117	0.961211	0.000237732
RPP21	0.921944	0.881849	0.963861	0.000340342
KCTD20	1.04452	1.00397	1.0867	0.0310561
CNIH1	1.04326	1.01182	1.07567	0.00667843
CYFIP1	1.0379	1.00992	1.06665	0.00762862
ITFG1	1.0531	1.00349	1.10517	0.0356128
EIF2AK4	1.1602	1.06879	1.25942	0.000386823
TMOD3	1.03423	1.0012	1.06835	0.0421383
LMAN1	1.02416	1.00911	1.03942	0.0015701
CNOT6L	0.88535	0.811902	0.965443	0.00585342
SAMD8	1.07298	1.00911	1.14088	0.0244746
EIF3J	1.0254	1.00518	1.04602	0.0135679
AL021707.6	0.902533	0.849572	0.958797	0.00088841
KRTCAP2	0.944784	0.9027	0.98883	0.0145613
C19orf66	0.922515	0.882425	0.964426	0.000373934
EPRS	1.01548	1.00349	1.02763	0.0112889
NDUFA3	0.983853	0.970219	0.997678	0.0222279
AC005912.1	0.994203	0.98895	0.999483	0.031458
WDR83	0.894656	0.821317	0.974544	0.0107463
PIN4	0.906274	0.844524	0.972538	0.00626898
IGF2R	1.04858	1.01608	1.08213	0.0031488
U2AF1L4	0.851607	0.776606	0.933852	0.000638073
RPAP1	1.11619	1.03286	1.20625	0.00549148
BRMS1L	1.18796	1.10031	1.28259	1.06049e-05
RNF26	1.02024	1.00471	1.036	0.0104391
MIR621	1.02269	1.00664	1.03899	0.00543445
EIF4G1	1.00816	1.00162	1.01474	0.0143376
KMT2E-AS1	0.959627	0.921564	0.999262	0.0459626
ATP8B1	0.988063	0.976489	0.999773	0.0457452
PHF1	0.963371	0.937405	0.990056	0.00743249
ALG1	1.2189	1.0867	1.36718	0.00072598
CCDC130	0.926606	0.887842	0.967063	0.000472271
SEC31A	1.02504	1.00146	1.04918	0.0372683
AC020910.4	0.90634	0.824232	0.996628	0.0423899
CTNNB1	1.0066	1.00118	1.01205	0.0170254
MTPN	1.00827	1.00064	1.01596	0.0335197
DTD2	1.1004	1.03461	1.17037	0.00235169
AC005261.3	0.90578	0.843315	0.972872	0.00664075
DGUOK	0.985582	0.974513	0.996776	0.0117246
SS18L2	0.975365	0.955776	0.995356	0.0159678
RECQL	1.03979	1.00351	1.07738	0.0312694
AGL	1.05908	1.00021	1.12142	0.0491584
DDB1	1.02976	1.01528	1.04445	4.92212e-05
UBL5	0.993578	0.987675	0.999517	0.0340959
SPOPL	0.900269	0.824581	0.982905	0.0190379
KPNA6	1.04148	1.00372	1.08067	0.031024
WNK1	1.02626	1.00445	1.04854	0.0180279
NAMPTP1	1.0884	1.02678	1.15373	0.00439335
BATF	0.986913	0.977419	0.9965	0.00756556
CDK5RAP3	0.983522	0.969679	0.997562	0.0215901
SMAD1	1.13111	1.03837	1.23214	0.00476432
ARRDC1-AS1	0.930863	0.867281	0.999107	0.0471752
SNHG16	1.08466	1.01775	1.15597	0.0123698
UBE2K	0.971895	0.946148	0.998342	0.0374278
ETF1	1.02346	1.00671	1.0405	0.0059005
C6orf136	0.937385	0.905384	0.970518	0.000263744
AC003072.1	0.928893	0.875154	0.985933	0.0152709
SEC23A	1.05393	1.01188	1.09772	0.0114475
TASP1	1.09496	1.01469	1.18158	0.0195284
CDK10	0.948619	0.916423	0.981946	0.0027521
TEX2	1.10296	1.03512	1.17525	0.00247963
ACLY	1.0132	1.00484	1.02163	0.00191674
CRTC2	0.963559	0.940259	0.987436	0.00295572
MAML2	1.07645	1.00581	1.15206	0.0334014
RELL1	1.11849	1.02294	1.22296	0.0139788
TNFRSF14	0.950353	0.925525	0.975848	0.00016322
GANAB	1.00679	1.00278	1.01083	0.000905769
MMS19	1.05715	1.0187	1.09706	0.00328376
HSD17B4	0.973986	0.95037	0.998189	0.0353207
PRKAR2A	1.0604	1.02047	1.10189	0.00274966
AC108673.3	0.891387	0.806313	0.985438	0.0246655
DPM3	0.994023	0.988974	0.999098	0.0210457
CSE1L	1.0082	1.00043	1.01603	0.0385857
DPH7	0.925505	0.872733	0.981468	0.00975334
PRMT5	1.02555	1.01049	1.04082	0.000828565
CDK9	0.974828	0.951988	0.998215	0.0350596
SNHG15	0.951376	0.910325	0.994278	0.0267643
AC018638.5	0.972595	0.949656	0.996087	0.0224917
TMEM259	0.981718	0.97089	0.992666	0.00111048
SEM1	0.965482	0.937447	0.994356	0.0194677
NSUN5	0.957367	0.921735	0.994376	0.0243609
BUD23	0.951812	0.920461	0.984231	0.00385089
OGFR	0.969201	0.947245	0.991666	0.00745423
MAT2B	0.96257	0.933646	0.992389	0.0142555
MIER2	0.952696	0.910839	0.996477	0.0345225
SCX	0.940673	0.893239	0.990626	0.0205197
RPL28	0.998002	0.996171	0.999836	0.0327728
GLCE	1.08784	1.03527	1.14308	0.000863444
MAP2K1	1.03399	1.00992	1.05864	0.00542084
ZNF444	0.930003	0.869274	0.994975	0.0351901
SOGA1	1.09589	1.02993	1.16608	0.00384074
SPAG9	1.03992	1.00575	1.07526	0.0216704
DIRC2	1.045	1.0068	1.08465	0.0205255
GEMIN7	0.955468	0.923164	0.988903	0.0094355
HOMER3	0.983142	0.967483	0.999053	0.0379336
LCOR	0.859011	0.779881	0.946169	0.00205485
YTHDC1	0.938491	0.897319	0.981553	0.00554682
ZNF394	0.892731	0.822161	0.969359	0.00692039
IL32	0.992737	0.986262	0.999255	0.0290316
ERCC5	0.878903	0.806419	0.957901	0.00328862
KDELC2	1.02342	1.00458	1.04261	0.0145844
METAP1	0.980175	0.963881	0.996745	0.0192266
INO80B	0.904437	0.826154	0.990137	0.0296635
HSPG2	1.01945	1.00585	1.03323	0.00492728
RASA1	1.02672	1.00645	1.0474	0.00954023
ZNRD1	0.903282	0.855475	0.953761	0.00024606
NLN	1.13413	1.03629	1.2412	0.00624866
XPOT	1.02141	1.00643	1.03662	0.00495847
VPS9D1	0.955063	0.919173	0.992355	0.0186386
VHL	0.97603	0.95689	0.995553	0.0163503
PRPF8	1.01487	1.00096	1.02896	0.0360496
AC004453.1	0.952053	0.917319	0.988102	0.00956383
UBA7	0.969823	0.953891	0.986021	0.000288244
CLASRP	0.923512	0.887747	0.960717	7.8605e-05
WASHC1	0.94222	0.894312	0.992694	0.0253923
GJA1	1.00292	1.00086	1.00499	0.00550994
VCL	1.01358	1.00133	1.02598	0.0296353
SFXN1	1.059	1.00615	1.11462	0.0281827
RNF113A	0.950599	0.915932	0.986577	0.00751959
AHNAK	1.01216	1.00749	1.01685	2.97496e-07
BTBD11	1.05441	1.00127	1.11036	0.0446377
AL080243.2	0.885173	0.785947	0.996927	0.0443576
APP	1.00226	1.00013	1.0044	0.0376699
LMTK2	0.940991	0.888585	0.996488	0.037497
ITGB1	1.00552	1.00064	1.01042	0.0265983
USF2	0.980235	0.963349	0.997416	0.0243347
DXO	0.921571	0.872978	0.97287	0.00312515
FECH	1.03438	1.00024	1.06968	0.0483702
PET100	0.975613	0.954646	0.997041	0.0259292
UBXN4	0.984001	0.969426	0.998796	0.0341594
DEF6	0.972418	0.951551	0.993743	0.0115006
CCDC24	0.925024	0.879249	0.973182	0.00261422
ZBTB17	0.940811	0.889124	0.995503	0.0343196
ZC3HAV1L	1.1405	1.03244	1.25986	0.009636
AL031727.1	0.865054	0.79142	0.94554	0.00140469
RNF166	0.905777	0.836415	0.980892	0.0149081
TMX2	1.01507	1.00531	1.02492	0.00240378
HSH2D	0.935338	0.900099	0.971958	0.000645884
ATP1A1	1.00404	1.00139	1.0067	0.00280553
ABTB1	0.945505	0.898857	0.994574	0.0299507
C7orf43	0.924149	0.875013	0.976044	0.00465734
POF1B	0.983349	0.96826	0.998673	0.0333108
HMGA1P4	0.885978	0.798163	0.983456	0.023013
TRPT1	0.973866	0.952165	0.996062	0.0212696
AL591895.1	0.972391	0.954586	0.990529	0.00298567
RTL8C	1.00409	1.00025	1.00795	0.0369995
PPP2CB	1.02796	1.00169	1.05492	0.0368385
MIR3682	0.958079	0.919509	0.998268	0.0410849
TYW3	1.06007	1.01019	1.11242	0.0176882
CNOT8	0.964769	0.934878	0.995615	0.025507
SCD	1.00133	1.00035	1.00231	0.00784467
QTRT1	0.97072	0.948562	0.993396	0.0116583
PEX16	0.957349	0.921186	0.994932	0.0265148
SMIM15	0.970849	0.94622	0.996119	0.0240343
MYPOP	0.933792	0.878917	0.992093	0.0266308
VKORC1	1.01936	1.00485	1.03407	0.00875532
AGFG1	1.0423	1.00469	1.08132	0.0271582
ABHD17A	0.933614	0.87408	0.997202	0.0410221
AC099850.3	1.02272	1.00283	1.043	0.024945
KIAA1551	0.945575	0.89973	0.993756	0.0273159
PSMB8-AS1	0.941918	0.907678	0.977448	0.00153846
PFKM	1.05246	1.00885	1.09795	0.017876
FAM83B	1.03889	1.01091	1.06765	0.00617088
ERC1	1.05927	1.01506	1.1054	0.00811462
TAPBP	0.996064	0.992415	0.999727	0.0352227
ATG4B	0.93893	0.893073	0.987141	0.013642
COQ4	0.966609	0.940171	0.993791	0.0163872
GSDMD	0.984408	0.970364	0.998656	0.0320779
ZBTB48	0.929984	0.86909	0.995144	0.0356545
NDUFA1	0.995938	0.992885	0.999001	0.00936919
RPS7P1	0.959273	0.925647	0.994121	0.0223818
EMC1	1.06595	1.02034	1.11359	0.00420435
NOTCH3	1.01044	1.00392	1.017	0.00166571
BUB1B	1.03826	1.00086	1.07706	0.0448907
AC024293.1	0.978565	0.961066	0.996382	0.0185882
PRPF4B	0.948749	0.907696	0.991659	0.0197491
ZNF524	0.963609	0.941464	0.986276	0.00177845
PRKCI	1.0239	1.00002	1.04835	0.0497642
HEXDC	0.941535	0.90435	0.980249	0.00338677
MTIF3	0.975359	0.957212	0.993849	0.00921683
AP1AR	0.940246	0.895933	0.986751	0.0123684
RNU5B-2P	0.858791	0.788662	0.935157	0.00046111
ADCK5	0.959346	0.922952	0.997176	0.035441
ATF6	1.03182	1.00901	1.05514	0.00603215
IDUA	0.935067	0.898096	0.97356	0.00110709
SLC31A1	1.03674	1.00527	1.06919	0.0217696
PGD	1.00172	1.00055	1.00289	0.00404458
LSM8	0.897436	0.823396	0.978135	0.0137707
MECOM	0.970891	0.951186	0.991004	0.00474682
P2RY11	0.902664	0.840246	0.969718	0.00509342
AC024060.1	0.901345	0.857497	0.947435	4.46334e-05
DDA1	0.947713	0.907099	0.990145	0.0162546
KRT8P12	0.911779	0.859613	0.96711	0.0021226
PSME2	0.993442	0.988651	0.998256	0.00763415
MIR181A2HG	0.876528	0.785313	0.978338	0.0187444
SNORA33	0.963928	0.939269	0.989235	0.00546007
RBCK1	0.978813	0.966208	0.991582	0.00120245
AES	0.994662	0.991007	0.99833	0.00437077
SRP68	1.03273	1.00451	1.06175	0.022719
ABCE1	1.01874	1.00479	1.03289	0.00830055
SIPA1L2	1.05578	1.00909	1.10463	0.018667
PCDHGC3	1.09428	1.04468	1.14623	0.000140625
STK11	0.934907	0.889703	0.982408	0.00777054
SNRNP70	0.990719	0.983669	0.997819	0.0104898
RPL37	0.996751	0.994165	0.999344	0.0140977
HDAC10	0.858345	0.781101	0.943226	0.00149952
ABHD17B	0.933524	0.888504	0.980825	0.0063781
RBM6	0.959224	0.934796	0.98429	0.00156116
AC008610.1	0.863395	0.775485	0.96127	0.00734222
SNHG9	0.983078	0.966705	0.999729	0.0464135
DMAP1	0.953464	0.909899	0.999116	0.045821
MORF4L1	1.01707	1.00158	1.03281	0.0306313
EVC	1.08667	1.01329	1.16536	0.0198019
CHSY1	1.03822	1.0058	1.07169	0.0204919
HLA-B	0.999755	0.999538	0.999972	0.0269891
DNAJB2	0.977276	0.955916	0.999114	0.0414906
TSR2	0.98818	0.976806	0.999686	0.0441001
HLA-A	0.999658	0.999344	0.999972	0.0326801
ADIPOR1	1.01132	1.00064	1.02212	0.0376657
AC133065.3	0.870999	0.787035	0.963922	0.00757529
RPP25L	0.984902	0.972285	0.997682	0.0207326
EVA1B	1.01507	1.00401	1.02625	0.00746368
MAN1B1	1.02791	1.00415	1.05223	0.0210509
YJU2	0.966812	0.939532	0.994883	0.0208185
FAM3C2	1.04933	1.00948	1.09075	0.0147912
C3orf62	0.827063	0.742519	0.921234	0.000558205
MOV10	0.970771	0.946195	0.995985	0.0233629
SLTM	0.955601	0.922154	0.99026	0.0124759
PNKP	0.967411	0.939424	0.996232	0.0269663
FBXO44	0.947151	0.902769	0.993714	0.0265905
AC073861.1	0.975473	0.953563	0.997886	0.0321458
ZNF513	0.963509	0.936559	0.991235	0.0102244
SUFU	0.923828	0.861721	0.990413	0.0256633
RPL32	0.998817	0.997896	0.999739	0.0118979
PCED1A	0.979458	0.963774	0.995398	0.0117334
LRP8	1.06115	1.01755	1.10662	0.00556332
GMFG	0.987924	0.976105	0.999885	0.047859
CTU1	0.838039	0.751149	0.934981	0.00155755
ACVR1B	0.964459	0.933909	0.996009	0.0275615
AC027309.2	0.930517	0.876719	0.987616	0.0177849
NAMPT	1.01041	1.00306	1.01781	0.0054407
EXOC1	0.93392	0.884897	0.985658	0.0129523
PARD3	1.03936	1.01607	1.06317	0.000840148
TUBA1B	1.00327	1.00073	1.0058	0.0114206
UBE2N	0.962901	0.934893	0.991748	0.0120691
TXNRD1	1.00714	1.00266	1.01163	0.00176089
CCDC159	0.910101	0.837602	0.988876	0.0261438
CD74	0.999697	0.999437	0.999957	0.0224126
DYM	1.11402	1.05879	1.17213	3.15164e-05
RILP	0.933104	0.886805	0.981821	0.00766438
GCLM	1.01108	1.004	1.01821	0.00212473
TFEB	0.936538	0.882905	0.99343	0.0293275
RCOR1	1.04015	1.00927	1.07197	0.010463
DAG1	1.00991	1.00088	1.01902	0.031465
SNRNP35	0.917255	0.845645	0.994928	0.0372912
SVIL	1.01683	1.00415	1.02968	0.00917045
SELENOO	0.965743	0.941446	0.990667	0.00733427
DAZAP1	0.960136	0.928889	0.992435	0.01596
HLA-DMA	0.993643	0.988515	0.998798	0.0157111
CELSR1	1.02678	1.00179	1.05239	0.0355407
RAB24	0.89292	0.824994	0.966438	0.00502202
COL4A1	1.00396	1.00071	1.00723	0.0169203
NPM1	1.00283	1.00035	1.00533	0.025426
BCKDHB	0.952921	0.910522	0.997294	0.0378347
SERPINB6	0.987549	0.975856	0.999382	0.0392347
TBKBP1	0.924625	0.857804	0.996652	0.0406005
HOTAIRM1	0.984954	0.971665	0.998424	0.0287063
TAP2	0.981556	0.964176	0.999249	0.0411126
AGER	0.852015	0.78175	0.928596	0.000265375
AL391121.1	0.907694	0.827572	0.995574	0.0399723
CAST	1.01448	1.00695	1.02208	0.000157653
GGA1	0.911467	0.861348	0.964502	0.00131594
POLR2H	0.979019	0.959295	0.999149	0.0411535
EPN2	1.07239	1.02536	1.12158	0.00225557
YIF1A	1.01781	1.00821	1.0275	0.000259861
TCIRG1	0.986925	0.977237	0.99671	0.00892967
AL354836.1	0.97374	0.952111	0.995859	0.0202313
AP003352.1	0.87611	0.805562	0.952837	0.00201616
HAUS2	1.09126	1.0232	1.16386	0.00786476
GALK1	1.0499	1.02221	1.07834	0.000355575
HIST2H2AC	0.913943	0.858987	0.972414	0.00445432
ZKSCAN8	0.885555	0.809722	0.968489	0.00779227
MAOA	0.992956	0.98695	0.998999	0.0224029
RPL34	0.996865	0.994484	0.999251	0.0100367
RPL37P2	0.870404	0.779261	0.972207	0.0139168
PARP4	0.972918	0.953462	0.992772	0.00772575
MOB1A	0.98273	0.966092	0.999655	0.0455477
C16orf74	0.981611	0.966574	0.996881	0.0184462
NDUFS3	0.973496	0.948527	0.999122	0.0427399
CSGALNACT2	1.05901	1.00805	1.11254	0.0226991
2022-09-07	1.0367	1.00601	1.06833	0.0187353
GPR157	1.02499	1.00045	1.05012	0.0458593
IPO9	1.04075	1.00207	1.08093	0.0387456
TOX4	1.073	1.02519	1.12305	0.00244968
AC010503.4	0.973725	0.959318	0.988349	0.000463829
B3GAT3	1.01476	1.00094	1.02877	0.0362263
VDAC2	1.02018	1.00833	1.03218	0.000804097
PSMB8	0.994766	0.991228	0.998316	0.00388994
FOXJ2	1.0769	1.01004	1.14818	0.0234931
TKT	1.00653	1.00273	1.01034	0.000738862
HSBP1L1	0.963578	0.932325	0.995878	0.027417
ANKRD13D	0.968531	0.94166	0.996169	0.0259236
ERVMER34-1	1.0408	1.01688	1.06529	0.000749638
ACAP1	0.906848	0.831846	0.988614	0.0264214
AC010542.5	0.836528	0.756469	0.92506	0.000505878
NUDT4	0.965163	0.931707	0.99982	0.0488452
RMDN3	1.05771	1.01051	1.10711	0.0159981
AL355472.1	0.897973	0.820307	0.982992	0.0197203
C2CD5	0.929338	0.869903	0.992834	0.0297631
RAB11B-AS1	0.925334	0.857017	0.999097	0.047361
PRR11	1.03638	1.00827	1.06528	0.0108787
STXBP2	0.959311	0.933522	0.985811	0.00280996
AC010326.4	0.925196	0.875884	0.977284	0.00539879
NSUN5P1	0.867402	0.802884	0.937104	0.00030947
HYI	0.897395	0.83482	0.964661	0.00332958
MTSS1	1.01867	1.00319	1.03439	0.0178821
HLA-C	0.999606	0.999233	0.999979	0.0385395
DAZAP2	0.987899	0.978241	0.997652	0.0151424
2022-09-01	0.929035	0.866724	0.995827	0.0377074
PSMB10	0.984276	0.974189	0.994468	0.00256661
P3H4	1.0248	1.01195	1.03781	0.00014093
TMEM243	0.920246	0.865764	0.978156	0.00760193
AC005726.3	0.886491	0.810932	0.96909	0.00803197
NCL	1.00433	1.00018	1.0085	0.0409055
ARFGEF3	0.920885	0.859957	0.98613	0.0182812
SUGP1	0.913997	0.838447	0.996354	0.0410588
IL4I1	0.971969	0.945746	0.998918	0.0415964
STARD4	1.06708	1.01423	1.12269	0.0122369
S1PR4	0.921088	0.854908	0.992392	0.0307177
RP2	0.931165	0.869472	0.997234	0.0414342
AL353150.1	0.912303	0.858638	0.969323	0.00300455
PPP2R3B	0.903885	0.829521	0.984915	0.0210566
P3H3	1.01718	1.00177	1.03284	0.0287836
ENDOD1	1.01926	1.0038	1.03497	0.014465
JAG1	1.01021	1.0043	1.01615	0.000695289
GTF2IP20	0.907615	0.841746	0.978637	0.0116782
WASH8P	0.946737	0.919135	0.975168	0.000288291
C1orf159	0.901934	0.835957	0.973119	0.00774431
MT-TY	0.971042	0.947427	0.995246	0.0193201
RPL13P12	0.991322	0.98351	0.999196	0.0308323
HLA-E	0.998526	0.997522	0.999532	0.00409254
PSMB9	0.993605	0.988343	0.998894	0.0178667
PRMT6	1.0345	1.00544	1.0644	0.0196289
AC015912.3	0.968277	0.938823	0.998655	0.0408223
AL390728.6	0.938784	0.906682	0.972023	0.000373136
TNFRSF25	0.950469	0.907473	0.995502	0.03149
RPL29P19	1.01556	1.00313	1.02814	0.0139815
FAM104B	0.949385	0.907419	0.993293	0.0243402
THBS3	1.0204	1.00668	1.03431	0.0034589
ME1	1.0242	1.01097	1.0376	0.00031236
ACADVL	0.995072	0.990625	0.999538	0.0306006
HLA-DRA	0.999639	0.999327	0.999951	0.0232402
EXTL3	1.07776	1.01768	1.14138	0.0104986
HIPK3	1.02803	1.00116	1.05562	0.0407676
SP140L	0.899431	0.83392	0.97009	0.00601481
ARFIP1	0.953994	0.91525	0.994378	0.0259816
P3H1	1.01724	1.00113	1.03361	0.0358957
NOP53	0.994986	0.99017	0.999825	0.0422869
LGALS9	0.984082	0.972802	0.995494	0.00637683
UCHL5	1.0794	1.04043	1.11984	4.6493e-05
KITLG	1.02026	1.00191	1.03895	0.0303425
SETD3	1.04676	1.00862	1.08634	0.0158099
GSDMB	0.938806	0.915044	0.963185	1.38178e-06
MFSD11	1.10783	1.05113	1.1676	0.000133495
MAFG	1.06906	1.03438	1.10491	7.21328e-05
FGD5	0.914848	0.856625	0.97703	0.00798767
ZNF692	0.967121	0.942955	0.991907	0.00961532
SLC25A29	0.954883	0.912992	0.998696	0.0436969
AL023284.4	0.972151	0.94962	0.995217	0.0182403
MT-CO2	0.999977	0.999956	0.999999	0.0391553
RPL39P3	0.988845	0.978578	0.999219	0.035142
MT-CO3	0.99997	0.999944	0.999996	0.0214092
HLA-DPA1	0.996136	0.992543	0.999741	0.0357008
MIR200CHG	0.988862	0.980047	0.997756	0.0142192
HLA-DMB	0.979941	0.961946	0.998272	0.0321267
PEX2	0.930046	0.880769	0.98208	0.00902855
NME3	0.990019	0.981761	0.998346	0.0189053
CD3D	0.977498	0.96015	0.99516	0.0127378
FAM199X	0.941741	0.892476	0.993725	0.0285557
AL021707.8	0.81879	0.73894	0.907269	0.000134104
DDX10	1.1165	1.05633	1.1801	9.65834e-05
PPP1R16A	0.94992	0.907202	0.994649	0.0286336
GLI4	0.952296	0.914726	0.99141	0.0173112
LUC7L	0.950868	0.917442	0.985513	0.00579408
WDR1	0.987357	0.978094	0.996708	0.0081534
ADIPOR2	1.01938	1.00172	1.03735	0.0313513
GABRA3	1.04849	1.01439	1.08374	0.00499971
TMC8	0.951337	0.905434	0.999567	0.0480259
TMEM109	1.00916	1.00514	1.01321	7.78611e-06
PRKD2	0.960724	0.934757	0.987412	0.00415609
SNORA31	0.924258	0.862277	0.990694	0.0261507
PARP10	0.975505	0.957125	0.994238	0.010605
NID1	1.00939	1.00113	1.01771	0.025821
SH2D2A	0.910497	0.858976	0.965109	0.00160545
SEC24D	1.05506	1.0068	1.10563	0.0248419
GSN	1.00638	1.00199	1.01078	0.00430839
SACM1L	0.920803	0.854231	0.992563	0.0311685
CCNL2	0.985914	0.976367	0.995555	0.00427408
MLPH	0.976561	0.953745	0.999923	0.0492627
GPSM3	0.984792	0.97085	0.998935	0.0351623
PCED1B	0.94227	0.905784	0.980226	0.00316581
SMC2	1.03575	1.00178	1.07086	0.0389654
SAT2	0.984489	0.973023	0.99609	0.0089125
AC073335.2	0.906125	0.851124	0.96468	0.00203249
INKA1	0.975787	0.954001	0.99807	0.0333664
AC006262.4	1.05494	1.00101	1.11178	0.0457585
ZNF737	0.970208	0.945658	0.995395	0.0207245
PTPN6	0.943903	0.919393	0.969066	1.70208e-05
DCAF16	0.944096	0.901127	0.989114	0.015499
CCDC174	0.914444	0.868309	0.963029	0.000708573
OFD1	0.928053	0.88845	0.969421	0.000791514
OGFOD1	1.07454	1.00567	1.14813	0.0334011
TP53I13	0.97427	0.950943	0.998169	0.0350124
FLAD1	0.974828	0.953562	0.996569	0.0234876
LURAP1L	1.02463	1.00436	1.0453	0.0170018
CD7	0.967924	0.938751	0.998004	0.0368077
FOPNL	1.02972	1.0087	1.05118	0.00537733
ZFAND1	0.944637	0.897674	0.994058	0.028596
CCL17	0.945613	0.90481	0.988255	0.0129577
NID2	1.05829	1.0283	1.08915	0.000112161
CLEC2D	0.749304	0.642469	0.873906	0.000235735
TBC1D10C	0.921699	0.85559	0.992916	0.0317788
STRAP	1.00877	1.00214	1.01543	0.00940905
CEP89	0.922531	0.852817	0.997944	0.044294
SUPT16H	1.01637	1.0023	1.03063	0.0224267
A2ML1	1.00898	1.00355	1.01444	0.00117697
AKAP8L	0.956698	0.921588	0.993147	0.0203167
PPWD1	0.92742	0.860635	0.999387	0.0481492
PCF11	0.880586	0.807475	0.960317	0.00403267
C8orf59	0.96951	0.942126	0.997691	0.0341653
RBBP5	1.04599	1.00343	1.09035	0.0338803
RSRC2	0.944028	0.892048	0.999037	0.0462278
USP30-AS1	0.882916	0.817077	0.95406	0.00163635
AC136632.1	0.918063	0.850908	0.990518	0.0273988
ASAP1	1.03264	1.00008	1.06625	0.0494395
HLA-DQA1	0.992825	0.985708	0.999995	0.0498274
SLC2A1	1.00114	1.00017	1.00212	0.0213189
STAP2	0.983576	0.974329	0.99291	0.000589535
SPINK1	0.999622	0.999283	0.999962	0.0291772
NR2F6	0.988714	0.980451	0.997047	0.00803193
ADSL	1.04225	1.00106	1.08515	0.0442819
STIM1	1.03549	1.00096	1.07121	0.0438766
USF1	0.987879	0.979705	0.996121	0.00401959
FAM193B	0.925633	0.888108	0.964743	0.000252323
OSER1-DT	0.957291	0.919945	0.996152	0.0315658
PDIA6	1.00625	1.00144	1.01109	0.0108757
SRP9	0.993853	0.987765	0.999978	0.0491905
MIR7111	0.913715	0.846141	0.986684	0.0213396
SKAP1	0.935782	0.8887	0.985358	0.0117361
RHPN1	0.979841	0.962121	0.997887	0.0287309
LSS	1.0322	1.00565	1.05945	0.0171452
HSCB	0.948015	0.906229	0.991728	0.0202809
NXPH4	1.0215	1.00816	1.03501	0.00151467
AC120053.1	0.851924	0.771472	0.940766	0.00154322
SLCO3A1	1.06206	1.01632	1.10987	0.00734631
PSME1	0.997051	0.994557	0.999552	0.0208448
HDLBP	1.01646	1.00723	1.02578	0.000453876
FAM69A	1.05623	1.00452	1.1106	0.032687
FCHSD1	0.892317	0.834167	0.954522	0.000920693
MGAT5	1.02814	1.0053	1.0515	0.0154695
SNAPC2	1.02942	1.00271	1.05683	0.0306509
SUZ12	1.04564	1.01905	1.07292	0.000685416
PPL	1.0085	1.00226	1.01478	0.00755302
MYL5	0.916689	0.848698	0.990128	0.0269467
TMEM50B	0.963981	0.936693	0.992063	0.0122843
AL035461.2	0.919653	0.857509	0.986302	0.0189581
HOXB7	0.981093	0.967083	0.995305	0.00928761
ETV7	0.966045	0.942827	0.989834	0.00538249
PODNL1	1.04389	1.00062	1.08904	0.0467316
COX7B	0.982098	0.970942	0.993382	0.00194023
AC132812.1	0.971427	0.952415	0.990818	0.00404468
SNX2	1.02436	1.00553	1.04355	0.0110174
AC009283.1	0.951959	0.916028	0.989299	0.0121403
ASPM	1.06737	1.01748	1.11971	0.007597
IMPDH1	1.01338	1.00585	1.02097	0.000478306
AC103810.3	0.966979	0.941588	0.993056	0.0133887
TGFBR2	1.01138	1.00096	1.02191	0.0322333
TPRKB	0.967496	0.938095	0.997819	0.0358515
PSMD1	1.03335	1.01298	1.05413	0.00124285
CIITA	0.92858	0.868792	0.992484	0.0290991
PRR3	0.903103	0.827951	0.985077	0.0214967
ISG20	0.937212	0.891678	0.985072	0.0107147
AFF1	0.950165	0.905258	0.9973	0.0385066
PPP3CB	1.03675	1.00162	1.07312	0.040174
ASB16-AS1	0.915767	0.850007	0.986615	0.0206457
KLHL24	0.948535	0.909548	0.989193	0.0136103
EFTUD2	1.03357	1.00188	1.06626	0.0377009
SCAMP2	1.02029	1.00137	1.03957	0.0354269
ESD	1.03062	1.01434	1.04717	0.00020574
RDH10	1.00953	1.00153	1.01759	0.0194259
PAQR6	0.903094	0.845223	0.964928	0.00255669
ATP2B4	1.01849	1.00522	1.03195	0.0062007
TSPO	0.997435	0.995485	0.999389	0.0101043
RAD9A	0.928501	0.888319	0.970501	0.00101432
SH3GLB2	0.987016	0.977548	0.996575	0.00787194
FAM214A	0.923275	0.853576	0.998665	0.0462271
APOL2	0.982245	0.973957	0.990604	3.42182e-05
CEP85	1.05797	1.00552	1.11315	0.029841
HLA-F	0.99216	0.986483	0.997868	0.00716717
AC090954.1	0.890067	0.814483	0.972664	0.0101082
CDC42EP5	0.989237	0.982977	0.995536	0.000833927
ANKRD10	0.973267	0.957248	0.989555	0.00137459
WLS	1.00928	1.00261	1.01599	0.00629463
STAT5A	0.956686	0.920959	0.993799	0.0225887
SPINT1	1.00217	1.00031	1.00403	0.0223937
RDX	1.01282	1.00292	1.02282	0.0110513
TSC22D4	0.972716	0.953172	0.992661	0.00755659
AL450384.2	0.836239	0.758102	0.92243	0.000352634
FOXM1	1.01523	1.00099	1.02967	0.0359651
PDE5A	1.05361	1.02104	1.08721	0.00111555
NDE1	1.05658	1.01068	1.10457	0.0151426
AARS	1.00767	1.00095	1.01443	0.0251655
RPS26P47	1.04219	1.00759	1.07797	0.0164455
TRAFD1	0.976822	0.957841	0.996179	0.0191617
TSPAN14	0.960828	0.934285	0.988125	0.00517765
NCAPD2	1.01112	1.00216	1.02017	0.0149016
MPZL1	1.01463	1.00483	1.02453	0.00336604
CSAD	0.93815	0.894687	0.983725	0.00834089
RHEX	0.947457	0.907735	0.988917	0.0135125
ABHD17C	0.980461	0.963716	0.997498	0.0247709
LGALS2	0.946623	0.897367	0.998584	0.0442256
LIMCH1	0.959035	0.927688	0.991441	0.0136276
GAB2	1.05064	1.00465	1.09873	0.030523
IRF1	0.982383	0.968956	0.995995	0.0113588
ZNF561	0.943388	0.899514	0.989402	0.0164649
COL4A2	1.00405	1.00105	1.00706	0.00809338
CMTM8	1.02447	1.0007	1.0488	0.0435603
AC073869.1	0.953211	0.91073	0.997673	0.0393871
EDNRA	1.07354	1.02718	1.122	0.00163105
LCAT	0.949155	0.907451	0.992776	0.0228332
FAM98C	0.917788	0.857003	0.982884	0.0141369
ZNF784	0.910932	0.853593	0.972123	0.00491862
CD2	0.977987	0.959441	0.996891	0.0226828
IDH1	0.996676	0.993717	0.999643	0.0281354
ACVR1	1.05485	1.01539	1.09585	0.0060499
SIGIRR	0.973191	0.95023	0.996706	0.0256908
COX14	0.989784	0.980798	0.998852	0.0273233
EIF4A3	1.02465	1.00953	1.04	0.00133028
TRIM11	0.939979	0.886077	0.99716	0.0399422
CBR4	0.903339	0.844142	0.966687	0.00328522
NR2F2	1.02524	1.00656	1.04426	0.00787511
SCRN2	0.975018	0.955071	0.995381	0.0164403
RPL13AP5	0.983019	0.968895	0.997348	0.0203624
NEIL1	0.904351	0.842109	0.971194	0.00572097
MIR25	0.965773	0.941052	0.991144	0.00848026
TRAF1	0.924255	0.857197	0.996559	0.0403967
ORMDL1	0.893688	0.847835	0.942019	2.88136e-05
ATP6V0B	1.00788	1.00057	1.01525	0.0346535
ORMDL3	0.989543	0.981872	0.997274	0.00810926
RANBP3	0.929122	0.876279	0.985152	0.0138671
SMPD1	1.0217	1.00013	1.04374	0.0486147
RPL24P4	0.935915	0.898963	0.974387	0.00127127
FBXO46	0.94978	0.91259	0.988487	0.0114666
RNF44	0.966262	0.937465	0.995943	0.026194
IGLV3-10	0.996863	0.993781	0.999955	0.0467538
ICMT	1.01798	1.00306	1.03312	0.0179935
NQO1	1.00194	1.00029	1.00358	0.0208387
ATIC	1.0227	1.0075	1.03813	0.00330083
GPR108	0.965819	0.941839	0.990409	0.00670384
SH3D19	1.05145	1.00011	1.10542	0.0494769
MAGIX	0.926694	0.864836	0.992977	0.0307786
ANLN	1.02342	1.0086	1.03846	0.00186789
KRT4	1.00104	1.00044	1.00165	0.000752633
TACC1	1.01159	1.00049	1.02283	0.0407422
COL16A1	1.01698	1.0037	1.03043	0.0120278
DLX3	1.01265	1.00186	1.02356	0.0214403
HDHD3	0.974268	0.955547	0.993357	0.0084568
AKAP12	1.02758	1.00412	1.05158	0.0209221
DELE1	0.950566	0.904179	0.999333	0.0470239
RPL37P6	0.909981	0.835132	0.991539	0.031242
TADA3	0.985666	0.971618	0.999917	0.0486866
PTOV1-AS2	0.884429	0.825893	0.947113	0.0004394
UNC93B1	0.980229	0.968022	0.992589	0.00178801
TYK2	0.951114	0.921642	0.981529	0.00180362
PTCD3	0.941841	0.887143	0.999913	0.0496659
GOLGA8B	0.922643	0.866735	0.982158	0.0115879
COPZ2	1.02609	1.01233	1.04003	0.000185065
TMC7	0.92404	0.877839	0.972672	0.00253823
ALS2CL	0.970544	0.951595	0.98987	0.00295803
BEND5	0.936165	0.877171	0.999128	0.0470062
ANKRA2	0.918424	0.860495	0.980254	0.0104692
AL355353.1	0.950774	0.91845	0.984237	0.00423269
WWTR1	1.03358	1.00656	1.06133	0.0145389
TMEM134	0.963568	0.935926	0.992026	0.012452
AHCY	1.00567	1.00235	1.00901	0.000820961
GEMIN8	0.922852	0.873016	0.975532	0.00458894
PCMTD1	0.962522	0.929489	0.996728	0.0320428
CAPG	1.0021	1.0006	1.00361	0.00622712
CD2AP	0.978815	0.962677	0.995224	0.0115902
SLITRK6	0.992868	0.986278	0.999502	0.0351669
BCS1L	0.936321	0.883047	0.992809	0.0277045
TPD52L1	1.04252	1.02175	1.06371	5.00321e-05
PGF	1.02828	1.01073	1.04614	0.00150127
DDX17	0.987394	0.977857	0.997024	0.0104106
CDK2AP2	0.989849	0.980662	0.999123	0.0320009
SSRP1	1.00861	1.00039	1.01691	0.0400946
GAR1	0.966343	0.936222	0.997432	0.0340807
PHF11	0.932868	0.888213	0.979768	0.00549229
CHPF2	1.02514	1.00791	1.04267	0.00409106
ARHGAP21	1.04987	1.00655	1.09506	0.0235895
SLC12A2	1.07331	1.01368	1.13644	0.0152657
PNRC2	0.983505	0.970217	0.996975	0.01655
FKBP10	1.00684	1.00342	1.01027	8.74541e-05
GRIPAP1	0.93104	0.887879	0.976299	0.00317346
ME3	0.933654	0.893964	0.975106	0.00195235
EMILIN2	1.02216	1.00254	1.04216	0.0266716
IP6K2	0.965164	0.946609	0.984084	0.00034383
IL15RA	0.970219	0.943979	0.997188	0.0306762
CKAP4	1.00644	1.00151	1.0114	0.0103483
ZNF296	0.94067	0.90255	0.9804	0.00375783
ZCCHC7	0.923022	0.860996	0.989516	0.0240135
AGAP3	0.972806	0.947114	0.999196	0.0435014
GIGYF1	0.964906	0.936517	0.994156	0.0190454
PPP1R11	0.983147	0.968503	0.998012	0.0264252
FAM32A	0.987751	0.975832	0.999815	0.0466124
PRDX1	1.0014	1.00056	1.00224	0.00110241
ALKBH7	0.988173	0.977594	0.998867	0.0302856
MFSD9	0.944763	0.89332	0.99917	0.0466969
U62317.2	0.972158	0.949537	0.995317	0.0187369
LINC01176	0.946743	0.903427	0.992136	0.0220008
CNKSR1	0.958541	0.934439	0.983266	0.00111917
ANXA2P2	1.03044	1.00517	1.05635	0.0179498
HDAC7	0.949207	0.917078	0.982462	0.00300641
FOXA1	0.987285	0.979054	0.995585	0.00273627
UTP18	1.02641	1.0045	1.04881	0.0179211
PRNP	1.00242	1.00061	1.00424	0.00873906
MIGA2	0.924713	0.87777	0.974167	0.0032338
SLC45A3	0.946405	0.910586	0.983633	0.00513761
EPOR	0.938054	0.881059	0.998737	0.0455566
UBTD1	1.0284	1.00913	1.04804	0.00371108
EFEMP2	1.02078	1.00748	1.03425	0.00210744
YBEY	0.933317	0.881288	0.988418	0.018372
NELL2	1.02414	1.00793	1.04061	0.00338653
APEX2	0.974404	0.952777	0.996522	0.0235625
IGLV1-40	0.998767	0.997615	0.999921	0.0361929
PXDN	1.01496	1.00421	1.02582	0.00625289
PIGS	1.03409	1.01367	1.05492	0.000986578
LAMC1	1.01121	1.00243	1.02008	0.0122866
KYNU	1.06221	1.01555	1.11101	0.00845718
GOLGA8A	0.970522	0.94599	0.995689	0.0219795
STX5	1.01995	1.00439	1.03575	0.0117863
AEBP1	1.0016	1.00018	1.00303	0.0276855
KDSR	1.06602	1.0128	1.12205	0.0144219
TP53TG1	0.991501	0.983096	0.999977	0.049387
ALDH3A2	1.01069	1.00123	1.02023	0.0266156
CD93	1.01956	1.00263	1.03677	0.0233838
CTHRC1	1.00346	1.00033	1.00661	0.0302461
APOL1	0.998148	0.997016	0.999281	0.00135782
AC018695.6	0.937311	0.889648	0.987528	0.0150445
SERBP1	1.01137	1.0017	1.02114	0.0210293
HLA-J	0.947269	0.905014	0.991497	0.0199798
NT5C3B	1.0237	1.0035	1.0443	0.0212154
SH2D3A	0.954352	0.919939	0.990053	0.0126502
HOXB5	0.947888	0.913552	0.983516	0.00447025
BCAS1	0.983369	0.970133	0.996785	0.0152803
FHL3	1.01907	1.00405	1.03432	0.0126477
LDOC1	1.00847	1.00085	1.01616	0.0292748
CERCAM	1.02189	1.01314	1.03071	7.91747e-07
CARM1	1.05678	1.02193	1.09282	0.00124721
GATA3-AS1	0.974284	0.952148	0.996935	0.0262974
SLC29A2	1.0293	1.00275	1.05655	0.0303016
LDLR	1.01942	1.00624	1.03278	0.00377933
CLEC11A	1.00558	1.00133	1.00984	0.00995745
CD3E	0.975153	0.952231	0.998627	0.0381527
SNORD14A	0.963558	0.935025	0.992962	0.0155006
MRPS26	0.9945	0.989326	0.999701	0.0382284
LGALS1	1.00059	1.00023	1.00095	0.00113804
CNTN1	1.02423	1.01301	1.03557	2.03535e-05
MTMR14	0.958198	0.920272	0.997686	0.0382306
SORT1	1.02848	1.01109	1.04616	0.00124343
DTX4	0.989311	0.978784	0.999951	0.0489667
BARX2	1.01956	1.00723	1.03205	0.00180806
TMEM164	0.951896	0.906594	0.999461	0.0475222
SNX14	0.942196	0.895428	0.991406	0.0218925
P4HB	1.00255	1.00136	1.00374	2.51267e-05
LCK	0.953704	0.911989	0.997328	0.0377805
YJEFN3	0.922331	0.864781	0.98371	0.0139091
KPNA2	1.00507	1.0007	1.00947	0.0229478
ERI3	1.01788	1.00191	1.03411	0.0280247
SLC24A3	1.04546	1.00243	1.09034	0.0381692
PIK3C2B	0.960031	0.931578	0.989352	0.00787616
RPL9	0.996736	0.994222	0.999257	0.0111943
SLC27A2	0.968133	0.94027	0.996822	0.0297372
SMDT1	0.981946	0.966656	0.997477	0.0228759
RHOT2	0.979667	0.9601	0.999633	0.0459734
CTSS	0.989528	0.982145	0.996966	0.00586766
SCRN1	1.02394	1.00751	1.04064	0.00415708
ISLR	1.00231	1.00048	1.00414	0.0135385
AC002059.1	0.927548	0.861103	0.99912	0.0473477
USP5	1.0177	1.00647	1.02905	0.00193359
GPBP1	0.942703	0.906865	0.979956	0.00284589
CORO1B	0.982833	0.969771	0.99607	0.0111872
AL390719.2	0.9765	0.955983	0.997456	0.0281581
ZNF486	0.986805	0.97458	0.999184	0.0367761
SORBS3	1.03095	1.01262	1.04961	0.000868449
CLK2	0.971893	0.951046	0.993198	0.00996978
PPFIBP1	1.04638	1.00116	1.09364	0.0442909
CAVIN3	1.01303	1.00214	1.02403	0.0188397
ZKSCAN1	0.949586	0.910751	0.990076	0.0151776
SERPINI1	1.02558	1.01324	1.03808	4.33256e-05
LINC01871	0.957501	0.924411	0.991775	0.0155109
FABP6	0.985783	0.974002	0.997707	0.0195884
LINC01578	0.948959	0.908373	0.991357	0.0188143
MRFAP1L1	0.976399	0.962594	0.990401	0.00101068
PLXNB1	0.97969	0.965846	0.993733	0.00471738
NUCKS1	1.00645	1.00268	1.01024	0.000794516
UBD	0.986168	0.97658	0.99585	0.00520036
CACFD1	0.975991	0.953775	0.998725	0.0385895
CHPF	1.00575	1.00187	1.00964	0.00362647
SPG7	0.919572	0.869633	0.972379	0.00324906
TNFRSF12A	1.00426	1.00024	1.00831	0.0378567
SLAMF7	0.958801	0.922275	0.996773	0.0337467
DHCR24	1.00204	1.00044	1.00364	0.0123662
ADCY3	1.03178	1.00172	1.06275	0.0381208
MFSD10	0.992639	0.985343	0.999989	0.0496625
BNC1	1.02069	1.00089	1.04089	0.0404979
CACNB3	0.957906	0.923797	0.993275	0.0200869
AMOTL1	1.02903	1.00225	1.05652	0.0333946
RXYLT1	1.10105	1.0499	1.1547	7.31408e-05

## Sheet: S3
Table S3: The uniCOX and multiCOX analysis of cuproptosis score and multiple clinical factors
uniCOX
id	HR	HR.95L	HR.95H	pvalue
TMB	0.917106	0.877971	0.957985	0.00010061
age	1.03465	1.01865	1.05089	1.82406e-05
gender	0.871539	0.629598	1.20645	0.407258
grade	3.3796	0.913205	12.5072	0.0681565
stage	1.66194	1.37703	2.00579	1.19404e-07
T	1.32126	1.11249	1.5692	0.00149918
cuproptosisScore	1.02861	1.01553	1.04186	1.55733e-05
multiCOX
id	HR	HR.95L	HR.95H	pvalue
TMB	0.922187	0.880107	0.966279	0.000675119
age	1.03212	1.01647	1.048	4.98845e-05
gender	0.946334	0.679575	1.3178	0.744049
grade	2.10593	0.61156	7.25188	0.237798
stage	1.43444	1.14887	1.79099	0.0014467
T	1.05542	0.863974	1.2893	0.597351
cuproptosisScore	1.02773	1.01425	1.04139	4.89957e-05

## Sheet: S4
Table S4: Prognostic analysis of 4506 cuproptosis score-associated genes with a univariate Cox regression model.
id	logFC	AveExpr	t	P.Value	adj.P.Val	B
PI3	-984.884	471.962	-4.02994	6.68e-05	0.000885731	0.280386
KRT5	-832.329	557.777	-6.1148	2.29e-09	1.11e-07	10.198
KRT6A	-695.012	420.373	-5.82839	1.15e-08	4.65e-07	8.62698
KRT17	-568.591	987.103	-3.42263	0.00068394	0.00626131	-1.90722
KRT14	-562.956	447.451	-3.47449	0.00056759	0.00539519	-1.73346
SPRR1B	-309.74	123.814	-5.60573	3.86e-08	1.36e-06	7.44958
KRT16	-281.427	208.328	-4.51053	8.5e-06	0.000151913	2.24382
SFN	-251.673	627.786	-2.88233	0.00415959	0.0272174	-3.56967
GAPDH	-198.989	1156.92	-2.68343	0.0075884	0.0437085	-4.11288
GJB2	-175.814	115.156	-6.485	2.61e-10	1.56e-08	12.3207
S100A14	-171.723	220.353	-4.98223	9.36e-07	2.23e-05	4.36405
KRT6B	-163.652	77.7837	-4.81864	2.05e-06	4.46e-05	3.60744
SPRR1A	-161.703	151.592	-2.80178	0.00532812	0.0331905	-3.79415
PERP	-141.433	194.601	-6.7164	6.39e-11	4.5e-09	13.6987
KRT1	-127.844	30.7108	-3.50579	0.000506632	0.00489778	-1.62743
KRTDAP	-127.062	48.453	-4.97141	9.87e-07	2.34e-05	4.3133
ENO1	-126.248	435.295	-4.27657	2.37e-05	0.000365323	1.26277
EEF1A1	-103.612	571.399	-3.23437	0.00131999	0.0107162	-2.51721
KRT10	-99.137	58.1618	-3.92053	0.00010388	0.00128029	-0.138209
DSP	-97.5307	61.1045	-9.1023	4.19e-18	1.66e-15	29.9855
EEF2	-92.7131	480.025	-3.8341	0.00014627	0.00171604	-0.461326
SLC2A1	-92.4857	115.342	-5.99469	4.54e-09	2.06e-07	9.53149
HSP90AA1	-86.3731	261.129	-5.85101	1.02e-08	4.18e-07	8.74872
SPRR2A	-85.4317	33.3381	-4.6726	4.07e-06	8.06e-05	2.95103
HSPA8	-84.5567	198.562	-6.9752	1.27e-11	1.05e-09	15.2854
SCD	-82.4226	89.8071	-5.68566	2.51e-08	9.24e-07	7.86775
NDRG1	-81.0484	76.2894	-6.84039	2.96e-11	2.25e-09	14.453
JUP	-78.3031	204.559	-5.18866	3.37e-07	9.13e-06	5.35055
ATP5F1B	-74.7505	265.584	-6.08375	2.74e-09	1.3e-07	10.0247
GJB6	-70.0903	50.6481	-5.90182	7.65e-09	3.26e-07	9.0237
SPRR3	-70.0032	53.1764	-3.65695	0.000289212	0.00306041	-1.10265
SPRR2E	-69.6802	19.0532	-4.24543	2.71e-05	0.000410077	1.1358
ANXA1	-67.5336	95.6176	-4.61386	5.32e-06	0.000101648	2.69209
KRT4	-64.9334	38.8553	-3.27424	0.00115135	0.00960281	-2.39077
LYPD3	-64.8543	104.771	-4.19309	3.39e-05	0.00049556	0.92428
SLC25A5	-64.5502	217.47	-5.20274	3.14e-07	8.57e-06	5.41908
S100A16	-64.2847	235.995	-2.69582	0.00731687	0.0425441	-4.08014
PKM	-63.3702	208.508	-4.3855	1.48e-05	0.000244515	1.71363
DSG3	-57.8146	21.4439	-7.18536	3.29e-12	3.08e-10	16.6084
PKP1	-57.7457	34.0528	-6.89713	2.07e-11	1.63e-09	14.8018
DHCR24	-51.2099	78.9153	-5.49944	6.79e-08	2.24e-06	6.90137
SBSN	-48.7366	22.073	-5.4917	7.08e-08	2.32e-06	6.86183
FGFBP1	-48.572	37.519	-3.3484	0.000889594	0.00776815	-2.15165
CSTA	-47.8387	57.4098	-3.87425	0.000124867	0.00149779	-0.312047
DSC3	-47.3343	22.6963	-8.26051	2.13e-15	4.29e-13	23.8345
TPI1	-46.8162	258.52	-3.33924	0.000918629	0.00797081	-2.18146
KRT6C	-46.7728	17.4245	-4.9244	1.24e-06	2.84e-05	4.09402
YWHAQ	-46.6146	112.89	-6.61627	1.18e-10	7.75e-09	13.0977
ATP1A1	-46.4268	87.985	-7.84486	3.96e-14	5.75e-12	20.9529
SPRR2D	-45.5261	16.9082	-4.40783	1.34e-05	0.000225248	1.80731
DDIT4	-45.1096	110.823	-2.96803	0.00317664	0.0218608	-3.32411
SERPINB5	-43.0798	35.1217	-8.24169	2.44e-15	4.83e-13	23.7017
CLCA2	-42.6006	31.429	-6.16949	1.67e-09	8.36e-08	10.5051
FABP5	-41.3557	73.9082	-3.02661	0.0026325	0.0188025	-3.15233
PGD	-41.2249	90.0194	-3.36292	0.000845329	0.0074647	-2.10425
APP	-40.5382	114.475	-5.58202	4.38e-08	1.53e-06	7.32655
PGK1	-40.3776	95.6006	-5.55135	5.16e-08	1.76e-06	7.16799
CNFN	-39.7485	25.6986	-3.79967	0.000167338	0.00192583	-0.588172
PRNP	-39.1562	69.955	-4.3324	1.87e-05	0.000297004	1.49258
FSCN1	-38.9757	88.1374	-3.74754	0.000204768	0.0022952	-0.778227
HSP90B1	-37.115	202.709	-3.44424	0.000632984	0.00589702	-1.83511
CALML3	-36.6652	43.0798	-2.90238	0.00390751	0.0258886	-3.51282
LDHA	-35.7166	102.361	-3.78915	0.000174328	0.00199509	-0.626725
CDH1	-34.8708	88.18	-4.79473	2.3e-06	4.92e-05	3.49875
NPM1	-34.7714	127.864	-4.94734	1.11e-06	2.59e-05	4.20081
RHCG	-34.1563	22.0474	-2.81652	0.00509434	0.032041	-3.75354
EIF4G2	-33.8219	101.476	-7.7654	6.85e-14	9.47e-12	20.4144
CANX	-33.7867	87.5608	-9.56577	1.15e-19	6.4e-17	33.5396
YWHAZ	-33.3397	151.015	-2.7594	0.00605585	0.036658	-3.90981
BHLHE40	-33.0814	86.2486	-4.08054	5.42e-05	0.000742739	0.477557
ANXA2	-32.672	119.55	-3.01394	0.00274236	0.0194388	-3.18975
SPRR2G	-32.5253	8.91357	-3.39204	0.000762648	0.00685138	-2.00858
SERPINB3	-32.4078	29.1544	-3.95416	9.08e-05	0.00114041	-0.0106676
LGALS7B	-32.1397	13.6447	-4.39339	1.43e-05	0.000237526	1.74667
GJA1	-32.09	51.7062	-4.19481	3.36e-05	0.000492787	0.931184
HSPD1	-30.7127	79.6468	-6.4948	2.46e-10	1.48e-08	12.3782
TFRC	-29.9106	31.951	-7.18282	3.34e-12	3.12e-10	16.5922
TUBA1B	-29.8061	82.1554	-5.25277	2.44e-07	6.89e-06	5.66404
PLAU	-29.7238	73.9139	-2.72063	0.00679908	0.0401681	-4.01413
AHNAK	-29.1656	38.7092	-9.14139	3.11e-18	1.29e-15	30.2809
MYH9	-29.092	137.45	-3.77813	0.000181942	0.00207644	-0.666987
EZR	-29.0232	157.455	-2.83842	0.00476397	0.0304112	-3.6928
ITGA6	-28.6099	33.5654	-6.26271	9.74e-10	5.06e-08	11.0338
HIF1A	-28.5699	38.8071	-7.20584	2.88e-12	2.74e-10	16.739
THBD	-28.5546	28.2199	-4.15494	3.98e-05	0.000567756	0.771612
NCL	-27.0848	90.089	-6.36881	5.22e-10	2.91e-08	11.6435
NET1	-26.7639	64.1799	-4.05066	6.13e-05	0.00082534	0.36087
HSPA5	-25.7723	187.503	-2.65657	0.00820882	0.0465731	-4.18338
RPN2	-25.7491	177.877	-2.76105	0.00602598	0.0365219	-3.90535
CSDE1	-25.725	95.305	-6.44709	3.28e-10	1.91e-08	12.0986
PTPRF	-25.4579	58.1827	-6.65731	9.19e-11	6.21e-09	13.3431
SLC7A5	-25.3986	53.5493	-3.18703	0.00154989	0.0122255	-2.66545
YWHAG	-25.2145	66.8775	-8.37894	9.08e-16	2.03e-13	24.6749
IRF6	-24.6568	51.6963	-4.31653	2e-05	0.000315057	1.42699
GANAB	-24.2693	94.1335	-5.72927	1.98e-08	7.5e-07	8.09801
PCBP1	-24.1192	104.283	-5.71324	2.16e-08	8.11e-07	8.01321
NECTIN1	-23.5357	45.9189	-5.44132	9.22e-08	2.92e-06	6.60542
CCT6A	-23.2527	65.4988	-4.25566	2.6e-05	0.000395125	1.1774
EGFR	-22.6486	17.4203	-3.95376	9.09e-05	0.00114192	-0.0121901
FASN	-22.6041	49.7864	-4.70826	3.45e-06	6.97e-05	3.10963
KLF5	-22.4551	86.601	-2.89607	0.00398529	0.02628	-3.53075
MCL1	-22.104	103.391	-3.04104	0.00251228	0.0180866	-3.10951
RAB10	-21.9787	61.3079	-7.37776	9.33e-13	1e-10	17.846
EIF4G1	-21.8611	63.9965	-8.42461	6.52e-16	1.52e-13	25.0013
PTGES3	-21.8488	95.6234	-5.83084	1.14e-08	4.59e-07	8.64012
CTNND1	-21.4311	46.2467	-8.49762	3.83e-16	9.42e-14	25.5255
ITGB1	-21.3957	46.2461	-5.9342	6.39e-09	2.77e-07	9.19999
TMBIM6	-21.3691	157.656	-2.99095	0.00295258	0.0206383	-3.25729
EIF4H	-21.3544	67.3834	-9.10763	4.02e-18	1.61e-15	30.0258
FAM129B	-21.349	85.0756	-3.47729	0.000561885	0.00535336	-1.72403
HNRNPK	-21.2567	110.918	-6.45387	3.15e-10	1.84e-08	12.1383
ACTR2	-21.1325	67.1667	-7.4529	5.66e-13	6.42e-11	18.3362
SYPL1	-20.9977	72.9969	-4.54826	7.17e-06	0.000131487	2.40644
TRIM29	-20.8195	38.8251	-5.55416	5.09e-08	1.74e-06	7.18247
KPNA2	-20.6603	57.8259	-5.31223	1.8e-07	5.29e-06	5.95781
MTPN	-20.4293	45.4586	-9.74871	2.71e-20	1.74e-17	34.9731
CTNNB1	-20.2539	56.7289	-6.18827	1.5e-09	7.56e-08	10.6111
CCL20	-20.2493	11.8862	-2.89482	0.00400089	0.0263567	-3.5343
ATP1B3	-20.1666	68.7	-3.15013	0.00175416	0.0135424	-2.77955
MAL2	-20.0712	78.3169	-2.82316	0.00499205	0.0315613	-3.73517
CDH3	-20.0406	32.0197	-3.46453	0.000588397	0.0055534	-1.76703
MSN	-20.0276	47.7904	-3.25614	0.00122529	0.0100793	-2.44837
RAB7A	-19.7902	114.178	-4.75749	2.74e-06	5.71e-05	3.3304
COL17A1	-19.7637	25.5212	-3.03321	0.00257688	0.0184633	-3.13277
XRCC6	-19.7485	101.576	-5.20905	3.04e-07	8.35e-06	5.44987
LRRC75A-AS1	-19.4592	61.7887	-3.35434	0.000871232	0.00763655	-2.13228
HNRNPF	-19.2621	97.3198	-3.75326	0.000200303	0.00225321	-0.757487
DSG2	-19.1651	31.6083	-6.63373	1.06e-10	7.11e-09	13.202
GHITM	-18.8512	66.2795	-6.36699	5.28e-10	2.94e-08	11.633
CXCL8	-18.7535	23.145	-3.58433	0.000379517	0.00384884	-1.35733
NUCKS1	-18.5164	51.3475	-5.35608	1.44e-07	4.32e-06	6.17629
CLSTN1	-18.2876	52.0674	-5.16354	3.82e-07	1.02e-05	5.22861
TOP2A	-18.0947	29.798	-6.62163	1.14e-10	7.53e-09	13.1297
JAG1	-17.9592	19.8442	-6.66203	8.92e-11	6.07e-09	13.3714
ETS2	-17.9475	53.0658	-3.79663	0.000169334	0.00194586	-0.599342
EIF3A	-17.6535	31.2803	-12.6104	6.04e-31	4.03e-27	59.2991
DDX21	-17.6009	22.348	-12.4696	2.17e-30	1.05e-26	58.0311
PYGB	-17.4934	39.9825	-4.48953	9.34e-06	0.000164959	2.15382
ATP2A2	-17.3584	26.745	-11.3709	3.67e-26	7.25e-23	48.3646
APLP2	-17.2078	92.8714	-3.23232	0.00132927	0.0107768	-2.52368
TMED2	-17.0768	81.3658	-4.83535	1.9e-06	4.16e-05	3.68371
PDIA6	-17.0035	55.8473	-4.84056	1.85e-06	4.07e-05	3.70751
IL1RN	-16.9898	31.5404	-3.92148	0.000103485	0.00127632	-0.134612
NONO	-16.441	76.0135	-3.55471	0.000423462	0.00422701	-1.45985
CCT5	-16.0219	51.4443	-4.30745	2.08e-05	0.000325371	1.38953
EIF4B	-15.8819	41.8641	-7.80422	5.25e-14	7.46e-12	20.677
NCOA4	-15.835	36.9465	-8.82332	3.45e-17	1.08e-14	27.9021
NOTCH3	-15.8277	29.9212	-6.5201	2.11e-10	1.29e-08	12.5272
WASF2	-15.7293	25.2635	-8.43218	6.17e-16	1.44e-13	25.0555
NOLC1	-15.7076	33.8704	-9.51367	1.73e-19	9.45e-17	33.1345
RAD21	-15.6998	37.8237	-6.87871	2.33e-11	1.81e-09	14.6883
SLC9A3R1	-15.6649	43.2881	-3.28733	0.00110049	0.00926697	-2.34893
PPP1CB	-15.5703	49.5843	-7.23743	2.34e-12	2.29e-10	16.9409
SET	-15.4363	85.7989	-3.76991	0.000187833	0.00213317	-0.696987
STRAP	-15.3661	52.902	-6.09655	2.55e-09	1.22e-07	10.096
CCNI	-15.3323	80.7578	-3.58878	0.000373302	0.00379722	-1.34187
ANO1	-15.3317	13.1601	-5.7583	1.69e-08	6.52e-07	8.25215
LRRC8A	-15.242	21.8503	-7.37446	9.53e-13	1.02e-10	17.8246
CSE1L	-15.2405	42.4326	-7.11905	5.05e-12	4.57e-10	16.1877
HSPA9	-15.2317	51.3962	-6.30338	7.68e-10	4.13e-08	11.2665
AHCY	-15.0759	58.4627	-3.6327	0.000316843	0.00331207	-1.18823
DEK	-15.0197	41.6053	-3.79666	0.000169309	0.00194586	-0.599208
PTHLH	-15.0125	12.8111	-3.11663	0.0019609	0.0148064	-2.88208
KRT80	-14.949	21.6497	-3.49591	0.000525183	0.0050597	-1.661
DSC2	-14.9021	7.37714	-7.1853	3.29e-12	3.08e-10	16.608
GM2A	-14.8969	37.2033	-4.75059	2.83e-06	5.87e-05	3.29931
ARF6	-14.8242	52.0603	-6.64949	9.64e-11	6.48e-09	13.2963
PTGFRN	-14.7098	24.8619	-6.49408	2.47e-10	1.49e-08	12.374
ACLY	-14.6949	37.4132	-7.43002	6.6e-13	7.36e-11	18.1865
COL4A1	-14.6148	46.5139	-2.84348	0.0046905	0.0300501	-3.67871
FAM83A	-14.4938	21.2035	-3.88486	0.00011973	0.00144461	-0.272375
TM9SF2	-14.4686	61.7314	-4.54289	7.35e-06	0.000134348	2.3832
IARS2	-14.4489	29.9239	-9.72836	3.18e-20	1.97e-17	34.8128
TOMM20	-14.3987	58.9027	-5.62228	3.53e-08	1.26e-06	7.53578
NFE2L1	-14.1897	49.5397	-5.47203	7.85e-08	2.53e-06	6.76149
CLTC	-14.1488	38.8918	-7.4176	7.16e-13	7.91e-11	18.1055
RAN	-14.1177	63.6583	-4.45894	1.07e-05	0.000185556	2.02339
TGM1	-13.9105	6.16877	-5.32773	1.66e-07	4.93e-06	6.03484
TFDP1	-13.882	33.67	-5.97819	4.99e-09	2.23e-07	9.44082
LCE3D	-13.8271	3.28672	-4.1743	3.67e-05	0.000529307	0.848931
PPL	-13.7652	24.1177	-5.41147	1.08e-07	3.35e-06	6.45447
SLC38A2	-13.6683	59.6702	-3.34015	0.000915711	0.00795196	-2.17851
TUBA1C	-13.4517	38.9592	-5.81463	1.24e-08	4.95e-07	8.5531
TP63	-13.2906	21.3181	-5.02013	7.78e-07	1.9e-05	4.54251
ST13	-13.25	46.0416	-6.9128	1.88e-11	1.5e-09	14.8985
PSMD2	-13.2275	53.4007	-4.57812	6.27e-06	0.000117069	2.53599
EIF2S3	-13.1489	52.6405	-5.21117	3.01e-07	8.28e-06	5.46023
IQGAP1	-13.0605	22.9369	-11.5401	8.42e-27	1.87e-23	49.8248
EIF3L	-13.038	28.1976	-7.04582	8.07e-12	6.97e-10	15.7266
DNAJB1	-12.9657	51.1686	-2.98042	0.00305367	0.0211931	-3.28806
SQLE	-12.87	21.4431	-6.55353	1.73e-10	1.08e-08	12.7248
SLC39A6	-12.7106	35.341	-4.82497	1.99e-06	4.35e-05	3.63629
KPNB1	-12.6998	37.069	-8.02629	1.12e-14	1.88e-12	22.1975
PEG10	-12.6008	7.72611	-4.19871	3.31e-05	0.000485634	0.946871
TKT	-12.5864	46.1525	-2.98018	0.003056	0.0212001	-3.28875
TMBIM1	-12.5111	60.4178	-2.76791	0.00590285	0.0359562	-3.88671
KIF5B	-12.4417	31.1606	-6.63243	1.07e-10	7.15e-09	13.1942
KLK10	-12.417	6.81344	-3.82412	0.000152105	0.00177347	-0.498212
CAPZA1	-12.393	47.6557	-6.61046	1.22e-10	8e-09	13.063
GDI2	-12.3445	79.1441	-2.66391	0.00803496	0.0457863	-4.16419
FZD6	-12.3269	19.0987	-8.23601	2.54e-15	4.97e-13	23.6617
SERINC1	-12.3137	39.4693	-6.59431	1.35e-10	8.71e-09	12.9668
PFN2	-12.2888	45.4929	-3.1505	0.00175201	0.0135297	-2.77842
TMED10	-12.2689	56.63	-5.54787	5.26e-08	1.79e-06	7.15004
FKBP4	-12.2552	46.201	-4.08555	5.31e-05	0.000728815	0.497222
EHF	-12.2548	19.9066	-5.39776	1.16e-07	3.56e-06	6.38537
A2ML1	-12.2231	8.96331	-5.28469	2.07e-07	5.99e-06	5.8214
PKP3	-12.1616	39.9914	-3.22322	0.00137113	0.0110489	-2.55233
SOX2	-12.0676	7.53674	-2.92435	0.00364742	0.0244878	-3.45012
MPZL2	-11.9327	44.4966	-3.15929	0.00170129	0.0132087	-2.75137
HK2	-11.8536	19.9344	-5.72751	2e-08	7.56e-07	8.0887
TOP1	-11.8159	30.245	-8.8245	3.42e-17	1.08e-14	27.9109
SERPINB13	-11.7792	6.11915	-5.47553	7.71e-08	2.49e-06	6.77928
XRCC5	-11.7752	56.7725	-4.9032	1.37e-06	3.12e-05	3.99573
SHC1	-11.7118	40.1549	-2.72417	0.00672794	0.0398582	-4.00466
PRKDC	-11.6963	15.8792	-10.7354	8.35e-24	1.13e-20	42.9809
PITX1	-11.6947	15.7213	-3.59502	0.000364738	0.00372445	-1.32014
ADAR	-11.5242	41.7039	-5.01983	7.79e-07	1.9e-05	4.54112
TNS4	-11.4728	35.2867	-2.81608	0.00510113	0.0320799	-3.75475
DHX9	-11.4597	34.8008	-8.3279	1.31e-15	2.79e-13	24.3117
VDAC1	-11.4571	83.0037	-2.77769	0.00573139	0.035185	-3.86009
GSR	-11.4395	28.646	-3.58779	0.000374684	0.00380779	-1.34533
CCNB1	-11.3538	30.3957	-4.60541	5.53e-06	0.000105305	2.65512
POLR2A	-11.3327	28.0376	-7.31442	1.42e-12	1.46e-10	17.4358
HK1	-11.3008	33.4185	-6.58709	1.41e-10	9.05e-09	12.9239
SERBP1	-11.2958	41.8916	-6.40452	4.22e-10	2.41e-08	11.8506
BAG3	-11.2762	30.6974	-5.60138	3.95e-08	1.39e-06	7.42697
NCAPD2	-11.2559	21.4306	-6.2666	9.52e-10	4.99e-08	11.056
GPI	-11.2268	54.489	-2.98055	0.00305236	0.0211913	-3.28766
SULF2	-11.16	18.5662	-2.92702	0.00361694	0.0243168	-3.44248
RAD23B	-11.1424	44.2409	-5.1361	4.38e-07	1.16e-05	5.09602
GPR87	-11.1224	23.3835	-4.7421	2.94e-06	6.06e-05	3.26115
CKAP4	-11.1107	49.8356	-3.20786	0.00144451	0.0115392	-2.60048
CDC42SE1	-11.075	44.9463	-4.34942	1.73e-05	0.000278946	1.56316
XRN2	-11.012	30.0527	-7.55751	2.81e-13	3.44e-11	19.0248
TCP1	-10.9595	40.3574	-5.57227	4.62e-08	1.6e-06	7.27602
RRM1	-10.8504	21.8386	-6.90733	1.94e-11	1.54e-09	14.8647
RCC2	-10.8463	69.2334	-3.21073	0.00143056	0.0114484	-2.59152
NAA50	-10.8462	28.9532	-8.10513	6.43e-15	1.15e-12	22.7448
DSG1	-10.8429	2.9198	-4.29991	2.15e-05	0.000334563	1.3585
MFN2	-10.7614	29.3471	-8.68654	9.56e-17	2.76e-14	26.8966
ZNF185	-10.7133	16.0851	-5.37958	1.27e-07	3.88e-06	6.29399
NAMPT	-10.6957	16.6291	-5.25516	2.41e-07	6.83e-06	5.67579
CCT8	-10.6883	66.2049	-3.7976	0.000168692	0.00193974	-0.595764
RAB38	-10.6673	15.8486	-4.11081	4.78e-05	0.000664843	0.596602
SURF4	-10.6332	76.3608	-2.91617	0.00374236	0.02499	-3.47352
NARS	-10.6197	38.8659	-5.82722	1.16e-08	4.68e-07	8.62067
MAPRE1	-10.6177	65.2357	-3.1239	0.00191421	0.0145444	-2.85991
STT3B	-10.6125	41.4411	-4.70537	3.49e-06	7.05e-05	3.09672
PGAM1	-10.6047	20.8243	-7.78181	6.12e-14	8.55e-12	20.5253
TXNRD1	-10.5667	15.9766	-3.29757	0.00106213	0.00899937	-2.31607
CA12	-10.5518	17.5231	-3.83127	0.000147903	0.00173053	-0.471797
EPRS	-10.5477	23.9567	-8.79536	4.25e-17	1.3e-14	27.6958
ADH7	-10.52	5.35875	-3.59402	0.000366097	0.00373546	-1.32362
TPX2	-10.5029	34.2589	-3.43268	0.000659791	0.00608754	-1.87375
EMP1	-10.4687	19.3231	-3.26551	0.00118645	0.00981728	-2.41856
CALU	-10.3888	42.8469	-3.45674	0.000605157	0.00567943	-1.79321
DDX3X	-10.3088	32.9802	-7.31677	1.39e-12	1.44e-10	17.451
PTPN11	-10.2377	15.2431	-10.1647	9.45e-22	9.01e-19	38.2942
GNG12	-10.1157	19.3219	-7.99426	1.4e-14	2.3e-12	21.9763
HNRNPU	-10.0267	50.9551	-6.06476	3.05e-09	1.44e-07	9.91902
ARCN1	-10.0081	39.7109	-6.42812	3.67e-10	2.13e-08	11.9879
GJB5	-9.99224	20.967	-4.3619	1.64e-05	0.000266316	1.6151
PGM2	-9.96429	18.939	-7.94608	1.96e-14	3.11e-12	21.6447
PRELID3B	-9.9296	32.8181	-5.87435	8.92e-09	3.72e-07	8.87479
PTP4A1	-9.91103	21.8115	-4.38373	1.49e-05	0.000246193	1.70622
FOSL2	-9.89196	42.0228	-2.98184	0.00303983	0.0211374	-3.28391
ZNF750	-9.85989	11.9391	-6.81072	3.56e-11	2.64e-09	14.2715
SPRR2C	-9.81588	3.12435	-5.67266	2.69e-08	9.84e-07	7.79942
VCP	-9.73606	78.8713	-2.81429	0.00512911	0.0322293	-3.7597
CDC42	-9.70456	80.6263	-3.54678	0.000436019	0.00432899	-1.48718
MCM4	-9.69057	24.6594	-5.28123	2.11e-07	6.08e-06	5.80428
STAU1	-9.68128	43.1764	-5.61864	3.6e-08	1.28e-06	7.51682
TMPRSS11E	-9.66563	7.72091	-4.57337	6.4e-06	0.000119242	2.51535
IPO7	-9.64581	18.2074	-9.61169	8.02e-20	4.6e-17	33.8978
HMGCS1	-9.61558	17.6201	-5.00818	8.25e-07	2e-05	4.48614
OAT	-9.60908	15.3431	-5.20539	3.1e-07	8.48e-06	5.43201
ERMP1	-9.59427	23.9456	-3.21176	0.00142556	0.0114135	-2.58828
TM7SF3	-9.55492	21.4542	-4.44033	1.16e-05	0.000198423	1.94449
MTDH	-9.51706	21.4724	-7.67643	1.26e-13	1.66e-11	19.8162
SLC38A1	-9.43314	21.3699	-6.68364	7.82e-11	5.4e-09	13.5013
AARS	-9.41299	34.1923	-4.3387	1.82e-05	0.000290127	1.51868
CNOT1	-9.37317	14.0563	-12.5745	8.38e-31	4.97e-27	58.9746
LIMA1	-9.3411	25.3634	-4.24837	2.68e-05	0.000405769	1.14775
TUBA4A	-9.32697	22.2362	-3.44253	0.000636901	0.00592834	-1.84086
PFKP	-9.30449	36.7213	-2.73048	0.00660293	0.0392395	-3.98777
RAB6A	-9.30335	30.9439	-5.87225	9.02e-09	3.76e-07	8.86347
LARP1	-9.28736	24.7666	-9.13642	3.23e-18	1.33e-15	30.2433
RRM2	-9.28411	20.1973	-3.99156	7.8e-05	0.0010053	0.132339
TMEM45A	-9.27572	12.0968	-3.00908	0.00278558	0.0196954	-3.20406
TGOLN2	-9.2386	31.1695	-5.64119	3.19e-08	1.15e-06	7.6345
B4GALT5	-9.20583	26.1201	-5.10176	5.2e-07	1.34e-05	4.93095
AZIN1	-9.10287	29.1648	-4.49913	8.95e-06	0.000158818	2.19488
GNB1	-9.05189	63.3598	-3.84471	0.0001403	0.00165427	-0.422023
SREBF2	-9.04513	20.9541	-7.34013	1.2e-12	1.26e-10	17.602
SEMA3C	-8.99509	21.6591	-4.12992	4.42e-05	0.000620365	0.672187
FAT2	-8.98997	5.6533	-8.61026	1.68e-16	4.66e-14	26.3406
CCDC47	-8.98663	29.0849	-6.01641	4.02e-09	1.83e-07	9.65123
SNRNP200	-8.9803	24.5185	-8.06379	8.61e-15	1.48e-12	22.4573
SERPINB2	-8.97182	8.00485	-3.03897	0.00252917	0.0181886	-3.11565
ESRP1	-8.94316	32.7113	-4.14209	4.2e-05	0.000593205	0.720492
CTNNA1	-8.92789	41.8645	-5.07358	5.98e-07	1.51e-05	4.79628
DIAPH1	-8.91147	23.2998	-7.11813	5.08e-12	4.58e-10	16.1818
ETF1	-8.8948	24.672	-8.82745	3.35e-17	1.06e-14	27.9327
EREG	-8.87974	4.72039	-3.28084	0.00112544	0.00943186	-2.3697
DDR1	-8.87181	43.1788	-3.03718	0.0025439	0.0182773	-3.12097
FAT1	-8.86541	12.2315	-8.18214	3.72e-15	7.02e-13	23.283
GJB3	-8.84927	25.1546	-3.44589	0.00062924	0.00586828	-1.82958
HNRNPC	-8.84344	54.9914	-4.5969	5.75e-06	0.000108867	2.6179
M6PR	-8.81269	19.563	-7.63019	1.72e-13	2.2e-11	19.5074
MYOF	-8.77242	28.4656	-4.19109	3.42e-05	0.000498822	0.916214
DYNC1H1	-8.74875	25.6889	-9.36504	5.54e-19	2.71e-16	31.9864
LAMP2	-8.7454	27.481	-4.50419	8.75e-06	0.000155672	2.21659
SMC3	-8.69299	15.822	-9.78468	2.03e-20	1.34e-17	35.2569
PRPF8	-8.68025	24.9175	-7.21773	2.66e-12	2.56e-10	16.8148
SSRP1	-8.66862	38.7548	-4.21631	3.07e-05	0.000457062	1.01781
LRRC59	-8.66638	42.7135	-3.83403	0.000146311	0.00171604	-0.461591
ANXA7	-8.65383	41.8945	-4.1648	3.82e-05	0.000548225	0.810922
MAPK6	-8.63392	11.4592	-10.8403	3.44e-24	5.11e-21	43.8587
VDAC2	-8.63089	24.3992	-6.54993	1.77e-10	1.1e-08	12.7035
LMNB1	-8.59358	21.1517	-4.86052	1.68e-06	3.74e-05	3.79902
SERINC3	-8.53233	41.3425	-2.90637	0.00385911	0.0256348	-3.50148
USP22	-8.51062	23.9767	-4.19545	3.35e-05	0.000491588	0.933763
CAST	-8.50722	22.4869	-4.90066	1.39e-06	3.15e-05	3.984
JPT2	-8.47731	31.2325	-5.75693	1.7e-08	6.56e-07	8.24484
ADAM9	-8.43391	18.164	-4.34339	1.78e-05	0.000285304	1.53811
NPTN	-8.42841	24.954	-6.60494	1.26e-10	8.22e-09	13.0301
SUMF2	-8.41102	36.4067	-2.98459	0.00301329	0.0209802	-3.27589
CALM1	-8.41007	46.8197	-4.18635	3.49e-05	0.000507637	0.897212
EFNB2	-8.40561	14.3676	-4.95406	1.07e-06	2.51e-05	4.23217
ABCC1	-8.38824	12.5596	-4.58336	6.12e-06	0.000114715	2.55882
CTDSP2	-8.37455	29.1804	-4.84482	1.81e-06	4e-05	3.72703
HYOU1	-8.36105	24.6493	-5.21861	2.9e-07	8.01e-06	5.49658
CDV3	-8.35785	33.9397	-4.83187	1.93e-06	4.23e-05	3.66779
IL20RB	-8.34362	9.9066	-3.35502	0.000869143	0.007622	-2.13005
TM9SF3	-8.32674	32.0595	-6.18362	1.54e-09	7.74e-08	10.5848
PTBP3	-8.3181	21.7985	-6.83814	3e-11	2.28e-09	14.4392
ITGA2	-8.1882	10.2371	-5.30434	1.87e-07	5.48e-06	5.91867
CLIC4	-8.1732	29.5244	-2.63374	0.00877145	0.0490146	-4.24276
UBA2	-8.10595	26.8828	-4.87739	1.55e-06	3.48e-05	3.87659
HADHA	-8.10189	61.8759	-3.44243	0.000637121	0.00592935	-1.84118
DAG1	-8.08007	28.3476	-4.01869	6.99e-05	0.000920499	0.236854
HDLBP	-8.06073	41.7054	-4.35428	1.7e-05	0.000273988	1.58335
CHD4	-8.02469	39.4934	-5.75392	1.73e-08	6.65e-07	8.22887
MMADHC	-8.00693	35.5242	-5.97348	5.12e-09	2.28e-07	9.41498
HSPA4	-7.98539	30.5019	-6.82169	3.32e-11	2.49e-09	14.3385
THRAP3	-7.91928	30.8555	-8.30592	1.54e-15	3.2e-13	24.1557
STIP1	-7.88421	47.0841	-3.43553	0.000653088	0.00604069	-1.86424
FAM120A	-7.84218	27.6177	-7.39129	8.53e-13	9.19e-11	17.934
PLS3	-7.83282	28.0083	-3.43763	0.000648194	0.00600621	-1.85723
CHTF8	-7.82127	27.4192	-6.93775	1.6e-11	1.3e-09	15.0529
ZNF146	-7.76807	27.2453	-4.80399	2.2e-06	4.74e-05	3.54077
NFE2L2	-7.7568	24.6132	-4.94769	1.11e-06	2.58e-05	4.20243
PRDX3	-7.6607	31.9939	-5.16274	3.84e-07	1.03e-05	5.22473
RNF11	-7.60476	28.8128	-5.36183	1.39e-07	4.2e-06	6.20503
NUSAP1	-7.59078	20.1495	-4.46183	1.06e-05	0.000183423	2.03569
CSNK1A1	-7.57824	10.5104	-12.7421	1.82e-31	1.62e-27	60.4903
DUSP7	-7.56141	12.3845	-5.07296	6e-07	1.51e-05	4.79331
PRMT5	-7.54006	15.4969	-7.79757	5.49e-14	7.77e-12	20.632
SHMT2	-7.5323	30.6711	-3.88685	0.000118789	0.00143651	-0.264928
PAICS	-7.51478	21.0759	-5.35053	1.48e-07	4.43e-06	6.14853
PSMD11	-7.50829	22.1063	-3.6948	0.000250569	0.00271283	-0.967994
CERS2	-7.50117	31.7397	-4.05183	6.1e-05	0.000822032	0.365396
LRP11	-7.47821	30.9733	-3.28373	0.00111426	0.00936225	-2.36045
MSMO1	-7.4128	25.5413	-2.83559	0.0048055	0.0306177	-3.70067
CAPN2	-7.40712	23.5131	-3.93886	9.65e-05	0.00120193	-0.0688319
MCM2	-7.38412	20.4266	-4.11345	4.73e-05	0.000658516	0.607039
XPOT	-7.38021	14.8619	-7.23156	2.43e-12	2.36e-10	16.9033
PSMD7	-7.37157	31.9622	-4.57561	6.34e-06	0.00011818	2.5251
SON	-7.3671	18.1768	-8.69622	8.89e-17	2.62e-14	26.9675
LAMC1	-7.34837	23.9295	-4.0158	7.07e-05	0.000927976	0.225687
FERMT1	-7.34789	14.4127	-5.24606	2.52e-07	7.1e-06	5.63106
DDX1	-7.27325	32.0876	-5.72538	2.02e-08	7.63e-07	8.07745
CPNE3	-7.25992	18.5696	-7.03085	8.88e-12	7.63e-10	15.6328
SUPT16H	-7.23646	20.2379	-6.3307	6.54e-10	3.55e-08	11.4235
ESYT1	-7.23557	27.8356	-4.43495	1.19e-05	0.000202171	1.92172
FAM168B	-7.22034	16.8108	-8.04228	1e-14	1.71e-12	22.3082
GBP6	-7.16196	3.62929	-5.51985	6.1e-08	2.03e-06	7.00593
CS	-7.1435	24.6329	-6.9821	1.21e-11	1.01e-09	15.3284
IGSF3	-7.1435	12.2018	-6.22344	1.23e-09	6.26e-08	10.8103
KHSRP	-7.12157	49.6169	-3.80635	0.000163042	0.00188207	-0.563664
ARPP19	-7.12111	20.4799	-6.45524	3.12e-10	1.83e-08	12.1463
PRRC2C	-7.10864	17.1608	-5.20746	3.06e-07	8.4e-06	5.44211
ACBD3	-7.09723	17.7892	-9.27932	1.08e-18	4.91e-16	31.3296
KIAA0100	-7.07055	16.1312	-7.58936	2.27e-13	2.82e-11	19.2359
KHDRBS1	-7.06971	56.9924	-3.69781	0.00024771	0.00268843	-0.957215
EIF5B	-7.05766	22.1898	-4.9526	1.08e-06	2.53e-05	4.22533
ANLN	-7.04675	11.5458	-6.56042	1.66e-10	1.04e-08	12.7655
HNRNPM	-7.03333	50.1208	-3.7815	0.000179587	0.00205131	-0.654715
SYNCRIP	-7.02088	22.2679	-8.15528	4.51e-15	8.41e-13	23.0948
AHNAK2	-7.01903	4.24417	-7.32846	1.29e-12	1.34e-10	17.5266
MTSS1	-7.00929	10.8469	-6.57047	1.56e-10	9.88e-09	12.8251
MFSD14A	-6.9911	17.7176	-9.07119	5.31e-18	2.05e-15	29.7511
ABHD2	-6.96047	13.8852	-3.82054	0.000154248	0.00179571	-0.511405
PLIN3	-6.9585	33.5983	-3.39231	0.000761896	0.00684808	-2.00766
SEC23B	-6.95455	17.256	-7.65622	1.44e-13	1.87e-11	19.6811
CORO1C	-6.92347	18.2726	-4.95091	1.09e-06	2.54e-05	4.21744
FOXM1	-6.92104	13.5563	-5.55667	5.02e-08	1.73e-06	7.19542
SF3A1	-6.91938	20.0025	-7.11509	5.18e-12	4.65e-10	16.1626
TTLL12	-6.90949	18.5228	-6.07055	2.95e-09	1.4e-07	9.95118
LMAN1	-6.86805	20.7519	-6.16964	1.67e-09	8.36e-08	10.506
PRRC2A	-6.86089	35.4799	-4.15845	3.92e-05	0.000561299	0.785605
GOLPH3	-6.83178	42.229	-2.71743	0.00686403	0.0404667	-4.02269
BNIP3L	-6.82392	20.3948	-4.66844	4.14e-06	8.19e-05	2.9326
ZDHHC20	-6.82275	25.5659	-3.87628	0.00012387	0.00148784	-0.304478
MIR621	-6.818	12.0509	-7.07423	6.73e-12	5.92e-10	15.905
TPM3	-6.81732	50.0324	-2.63336	0.00878111	0.0490635	-4.24374
CMPK1	-6.738	39.2765	-3.93528	9.79e-05	0.00121675	-0.0824065
ANP32E	-6.72644	26.637	-3.09881	0.00207979	0.0155239	-2.93618
LRPPRC	-6.68953	15.8289	-9.02701	7.43e-18	2.77e-15	29.419
MKI67	-6.65794	10.6404	-8.2798	1.85e-15	3.79e-13	23.9709
METAP2	-6.61821	19.0202	-8.0064	1.29e-14	2.14e-12	22.0601
ERO1A	-6.61737	21.6538	-3.30325	0.00104142	0.00884148	-2.29782
DUSP10	-6.61471	8.37949	-4.2407	2.77e-05	0.000417487	1.11659
SLK	-6.6123	15.6504	-7.32906	1.29e-12	1.34e-10	17.5304
LMNB2	-6.59681	27.1016	-3.40605	0.000725608	0.00658068	-1.96227
SF3B3	-6.57913	17.7442	-6.1231	2.19e-09	1.06e-07	10.2445
CAPRIN1	-6.56453	28.5541	-3.3745	0.000811494	0.00721904	-2.06629
SLC7A1	-6.55765	10.301	-5.62594	3.47e-08	1.24e-06	7.55487
TMED7	-6.54158	19.0762	-7.82425	4.57e-14	6.56e-12	20.8128
TNKS1BP1	-6.54035	42.2871	-2.91854	0.00371469	0.0248465	-3.46677
YME1L1	-6.53283	21.0751	-6.9246	1.74e-11	1.4e-09	14.9715
GLUD1	-6.5319	43.3305	-2.9199	0.00369888	0.0247647	-3.46288
PCNP	-6.53104	34.3756	-5.13368	4.44e-07	1.17e-05	5.08439
LSM14A	-6.52552	31.3941	-4.42818	1.23e-05	0.000207396	1.89308
VPS4B	-6.5181	15.3882	-8.7017	8.54e-17	2.53e-14	27.0075
AC099850.3	-6.49802	9.16408	-7.89116	2.88e-14	4.32e-12	21.2686
SPINK5	-6.48914	4.76748	-3.45772	0.00060303	0.00566345	-1.78993
NRAS	-6.48709	16.9523	-6.73097	5.84e-11	4.15e-09	13.7868
UNG	-6.46837	27.7826	-4.08449	5.33e-05	0.000731497	0.49307
HACD3	-6.45893	18.2221	-5.32695	1.67e-07	4.95e-06	6.03096
PSAT1	-6.45622	18.1729	-3.219	0.00139094	0.0111799	-2.56558
SLC16A1	-6.4494	11.923	-3.0666	0.00231161	0.0168996	-3.0332
ATP6V1A	-6.4396	15.5437	-8.73372	6.73e-17	2.03e-14	27.2423
WDR45B	-6.43382	38.6154	-3.11034	0.00200209	0.0150513	-2.90119
DHCR7	-6.42986	20.7968	-3.4411	0.000640162	0.00594865	-1.84562
ADGRG1	-6.42408	30.4656	-2.84169	0.00471635	0.0301686	-3.68369
ZWINT	-6.42217	22.9399	-3.66382	0.000281809	0.00299276	-1.07831
TMX2	-6.41717	38.2563	-3.56512	0.0004075	0.00408372	-1.42391
GCLM	-6.41602	10.6527	-3.1359	0.00183939	0.0140719	-2.82323
IL13RA1	-6.4064	22.4805	-3.84795	0.000138522	0.00163656	-0.409994
UQCRC2	-6.3803	29.7227	-4.36319	1.63e-05	0.000265228	1.62044
OAS3	-6.37416	18.7033	-2.9965	0.00290047	0.0203701	-3.24102
ITPRID2	-6.36541	9.7399	-6.34948	5.85e-10	3.22e-08	11.5318
ARF3	-6.36348	40.119	-3.84486	0.000140216	0.00165364	-0.421456
OGDH	-6.36212	26.9468	-5.01269	8.07e-07	1.96e-05	4.50739
DCAF7	-6.34807	21.3682	-5.84947	1.02e-08	4.21e-07	8.74043
CCNA2	-6.34368	13.8255	-5.83516	1.11e-08	4.5e-07	8.66337
HSPH1	-6.33488	23.4192	-3.42315	0.000682673	0.00625293	-1.9055
PSME3	-6.33351	27.9173	-5.92729	6.64e-09	2.87e-07	9.16231
PCYOX1	-6.30856	16.8236	-7.20762	2.85e-12	2.71e-10	16.7503
PRKAR1A	-6.30661	28.9021	-5.09643	5.34e-07	1.37e-05	4.90544
SAMD9	-6.30177	7.54707	-4.69004	3.75e-06	7.52e-05	3.02848
CELSR2	-6.29112	5.29181	-8.32289	1.36e-15	2.88e-13	24.2761
PNP	-6.28779	15.169	-5.79801	1.36e-08	5.38e-07	8.46403
ACO2	-6.2815	18.2789	-6.59581	1.34e-10	8.65e-09	12.9757
RTCB	-6.27372	32.2307	-2.844	0.00468293	0.030016	-3.67724
NUDT21	-6.2643	16.6995	-7.3482	1.13e-12	1.2e-10	17.6542
ITGAV	-6.26403	15.3111	-5.34465	1.52e-07	4.56e-06	6.11917
STAT3	-6.26396	22.6461	-5.2544	2.42e-07	6.86e-06	5.67205
DNAJC5	-6.25705	21.2279	-5.52607	5.9e-08	1.98e-06	7.03789
KLF10	-6.24301	16.2143	-4.45044	1.11e-05	0.000191321	1.98732
HUWE1	-6.22478	16.0528	-8.47432	4.54e-16	1.1e-13	25.3579
RNF145	-6.22382	14.673	-4.86223	1.67e-06	3.71e-05	3.80687
HMGCR	-6.19994	9.51898	-10.1309	1.25e-21	1.17e-18	38.0213
GRHL1	-6.18785	10.5325	-5.05658	6.5e-07	1.62e-05	4.71531
MYO1B	-6.17947	9.59861	-5.48417	7.36e-08	2.4e-06	6.82337
ZDHHC5	-6.16948	28.8264	-5.91547	7.09e-09	3.04e-07	9.09794
SRP72	-6.16776	21.2962	-7.07227	6.82e-12	5.98e-10	15.8927
VPS26A	-6.14691	19.8216	-7.41113	7.48e-13	8.16e-11	18.0632
TMPO	-6.12649	15.5179	-5.49593	6.92e-08	2.27e-06	6.88344
TWF1	-6.11206	20.0277	-4.30649	2.09e-05	0.000326341	1.38557
MICALL1	-6.10172	20.523	-4.20646	3.2e-05	0.000472331	0.978077
ATP5PB	-6.09746	42.0908	-3.84958	0.000137639	0.00162974	-0.403957
TRAF7	-6.07327	21.5262	-6.26471	9.63e-10	5.03e-08	11.0452
SMARCC1	-6.06121	22.6227	-4.55958	6.82e-06	0.000125749	2.45546
RIPK4	-6.05594	14.2755	-4.07298	5.59e-05	0.000762612	0.447948
BICD2	-6.05396	10.2034	-7.13927	4.43e-12	4.07e-10	16.3157
RACGAP1	-6.05045	11.9123	-7.29095	1.65e-12	1.68e-10	17.2845
AHCYL1	-6.04215	26.3002	-4.71345	3.36e-06	6.83e-05	3.1328
KDM1A	-6.03671	31.5185	-3.23175	0.00133188	0.010793	-2.52549
G3BP2	-6.0284	16.9515	-7.53526	3.27e-13	3.94e-11	18.8777
HNRNPH2	-6.00137	42.6251	-3.85855	0.000132857	0.00157942	-0.370591
IPO5	-6.00009	16.07	-6.59081	1.38e-10	8.87e-09	12.946
UBXN4	-5.9927	27.609	-4.74933	2.85e-06	5.9e-05	3.29366
TMEM30A	-5.98361	31.9046	-3.73689	0.000213328	0.00237172	-0.816752
GNA13	-5.97947	16.5276	-6.67637	8.17e-11	5.6e-09	13.4576
PPP1CC	-5.95022	22.1326	-5.89576	7.92e-09	3.36e-07	8.99082
PFKFB3	-5.94324	14.3811	-3.30526	0.00103417	0.00879456	-2.29134
LYNX1	-5.93835	4.15251	-3.95086	9.2e-05	0.00115371	-0.023238
CHP1	-5.92959	33.6162	-3.85804	0.000133125	0.00158226	-0.372496
SLC25A3	-5.91309	39.3199	-3.83847	0.000143784	0.00169086	-0.445159
ATP2B4	-5.89558	13.0599	-4.92347	1.24e-06	2.85e-05	4.0897
SARS	-5.89287	35.9609	-3.91216	0.00010741	0.00131832	-0.169795
USO1	-5.89047	19.4652	-6.63174	1.07e-10	7.16e-09	13.19
KLF4	-5.8842	12.4102	-3.74512	0.000206685	0.00231361	-0.786996
PARP1	-5.87683	26.1255	-2.95391	0.00332238	0.022668	-3.36504
CDK1	-5.87185	15.7621	-5.37779	1.28e-07	3.91e-06	6.28504
IL36G	-5.85327	2.58761	-3.63077	0.000319144	0.00333091	-1.19501
HNRNPR	-5.85051	19.0527	-7.50375	4.03e-13	4.76e-11	18.67
ARL8B	-5.84021	34.7076	-3.38763	0.000774654	0.0069417	-2.0231
CKAP5	-5.81669	14.9128	-6.69392	7.34e-11	5.11e-09	13.5632
WNK1	-5.8087	10.9345	-8.2073	3.11e-15	6.02e-13	23.4596
IMMT	-5.80324	25.7206	-5.52222	6.02e-08	2.01e-06	7.01813
ITPR3	-5.78962	10.6195	-5.92918	6.57e-09	2.84e-07	9.17262
ZFP91	-5.76837	13.9089	-9.91572	7.11e-21	5.42e-18	36.2963
CKAP2	-5.75803	10.0188	-7.82019	4.7e-14	6.72e-12	20.7853
PAK2	-5.74448	20.3016	-7.25696	2.06e-12	2.06e-10	17.066
USP5	-5.72652	34.8367	-3.54438	0.00043988	0.00435748	-1.49542
GSPT1	-5.70943	18.8752	-4.44684	1.13e-05	0.000193902	1.97204
PTPN13	-5.70656	9.95533	-5.10978	5e-07	1.3e-05	4.96942
GOLIM4	-5.69421	10.8484	-5.20162	3.16e-07	8.61e-06	5.41365
KLK7	-5.68771	3.78995	-2.76672	0.00592412	0.0360446	-3.88996
SEC24C	-5.67916	7.90857	-10.5591	3.65e-23	4.53e-20	41.5178
HES2	-5.6752	6.63452	-4.37053	1.58e-05	0.000258035	1.65107
ME1	-5.67493	6.47515	-5.07527	5.93e-07	1.5e-05	4.80431
UBQLN1	-5.66607	17.0888	-7.33417	1.24e-12	1.3e-10	17.5634
WDR43	-5.66286	14.1864	-8.5678	2.29e-16	5.98e-14	26.0325
SPTLC1	-5.65532	13.9361	-7.18305	3.34e-12	3.12e-10	16.5937
CLINT1	-5.65372	14.7516	-6.36319	5.4e-10	3e-08	11.611
IARS	-5.65152	15.3377	-6.10363	2.45e-09	1.17e-07	10.1356
ATP11B	-5.64657	9.2259	-9.4101	3.9e-19	1.94e-16	32.3332
PGLYRP3	-5.64386	2.72546	-6.48827	2.56e-10	1.53e-08	12.3399
STAG2	-5.63385	11.2915	-8.69033	9.29e-17	2.69e-14	26.9243
BAZ1B	-5.62188	17.365	-7.51461	3.75e-13	4.44e-11	18.7415
UGDH	-5.6202	16.1419	-2.97617	0.00309541	0.0214011	-3.30045
LINC02154	-5.60657	3.03891	-2.79215	0.00548616	0.0339687	-3.82058
PRC1	-5.60133	11.1843	-6.99616	1.11e-11	9.34e-10	15.416
SPRR2B	-5.58648	1.57818	-3.39609	0.000751751	0.0067763	-1.99519
POLE3	-5.58597	29.2495	-3.54578	0.000437624	0.00434219	-1.49061
USP1	-5.58012	12.8948	-5.55479	5.07e-08	1.74e-06	7.18573
PATL1	-5.57874	17.9079	-5.4539	8.63e-08	2.75e-06	6.66923
ASPRV1	-5.57488	2.36181	-2.82745	0.00492694	0.0312385	-3.72328
PPP1R14C	-5.57426	7.3823	-4.18783	3.46e-05	0.000505039	0.903132
TSPYL1	-5.55652	21.0582	-5.23289	2.7e-07	7.52e-06	5.56646
MYO1D	-5.54609	14.9613	-5.20483	3.11e-07	8.5e-06	5.42928
LDLR	-5.54593	9.64386	-5.17235	3.66e-07	9.84e-06	5.2713
ELF1	-5.5398	15.2259	-5.82183	1.19e-08	4.79e-07	8.5917
SMC1A	-5.53864	10.4427	-8.55973	2.43e-16	6.27e-14	25.974
SF3B1	-5.53602	30.883	-4.14927	4.07e-05	0.000578563	0.749038
EIF2S1	-5.53185	14.1518	-7.74164	8.06e-14	1.1e-11	20.2542
HACD2	-5.52883	14.0733	-5.42633	9.97e-08	3.12e-06	6.52952
EIF3J	-5.52043	21.0614	-6.55123	1.75e-10	1.09e-08	12.7111
NAA20	-5.5149	31.2817	-3.26302	0.00119665	0.0098833	-2.42649
NUP153	-5.51059	11.0208	-6.5805	1.47e-10	9.36e-09	12.8847
ECT2	-5.50047	9.31651	-8.1255	5.57e-15	1.02e-12	22.8868
KLF3	-5.49709	16.3352	-5.86665	9.31e-09	3.86e-07	8.83319
KIF11	-5.49136	9.14398	-8.52836	3.06e-16	7.67e-14	25.7472
ADIPOR2	-5.48376	14.7428	-6.16019	1.77e-09	8.79e-08	10.4527
RAB14	-5.48019	28.439	-4.72974	3.12e-06	6.38e-05	3.20572
SNW1	-5.47016	28.2503	-5.39542	1.17e-07	3.6e-06	6.3736
PRRC2B	-5.46109	8.15699	-8.54706	2.67e-16	6.75e-14	25.8823
PTPN12	-5.45838	15.1333	-5.09207	5.46e-07	1.4e-05	4.88455
CDC42BPB	-5.45727	13.9309	-8.94799	1.35e-17	4.72e-15	28.8278
DKC1	-5.45221	25.2349	-3.90739	0.000109473	0.00133927	-0.187776
RNF19B	-5.4436	20.6995	-3.52745	0.000468081	0.00458491	-1.5535
SOX9	-5.44262	11.6258	-3.0491	0.00244735	0.0177172	-3.08552
MAP2K1	-5.43699	15.8884	-7.69314	1.12e-13	1.49e-11	19.9282
BRD2	-5.43549	34.4007	-3.5182	0.000484186	0.00472059	-1.58511
ABCE1	-5.4343	13.4508	-4.78256	2.43e-06	5.17e-05	3.44357
CD109	-5.4313	4.71578	-6.63167	1.07e-10	7.16e-09	13.1896
SBDS	-5.42665	39.7314	-3.1047	0.00203973	0.0152805	-2.91831
COPB1	-5.42356	23.6796	-5.26316	2.31e-07	6.61e-06	5.71519
WBP11	-5.42001	18.5429	-6.48652	2.59e-10	1.54e-08	12.3296
FDPS	-5.41647	26.5646	-3.21714	0.00139975	0.0112389	-2.57141
NAB1	-5.39772	9.64965	-7.41238	7.42e-13	8.11e-11	18.0714
KARS	-5.3917	46.7711	-2.63858	0.00864929	0.0485047	-4.2302
STARD7	-5.38688	33.8463	-3.33842	0.000921249	0.00798705	-2.1841
SPTBN1	-5.38014	15.5529	-4.34896	1.74e-05	0.000279395	1.56124
KLK14	-5.36986	2.38589	-3.98176	8.12e-05	0.00104035	0.0947386
PJA2	-5.36359	12.4551	-7.51977	3.62e-13	4.32e-11	18.7755
MTHFD2	-5.34829	14.8693	-4.04881	6.18e-05	0.000830181	0.353651
G3BP1	-5.33842	13.1721	-9.43998	3.09e-19	1.58e-16	32.5639
MRPS35	-5.32936	32.3712	-3.04213	0.00250335	0.0180345	-3.10625
DLD	-5.3147	16.2609	-5.87627	8.82e-09	3.7e-07	8.88518
ICMT	-5.29843	28.4137	-4.55472	6.97e-06	0.000128365	2.43441
EIF4EBP2	-5.29645	21.2158	-4.5456	7.26e-06	0.000132897	2.39491
HSPG2	-5.2896	10.5889	-4.89053	1.46e-06	3.29e-05	3.93717
ARRDC3	-5.28534	14.7725	-4.42305	1.25e-05	0.000211882	1.87142
2022-09-02	-5.28285	43.265	-2.83983	0.00474339	0.0303052	-3.68887
DENR	-5.28189	25.4861	-5.30781	1.84e-07	5.39e-06	5.93585
PUM2	-5.25244	21.9748	-6.03318	3.66e-09	1.68e-07	9.74388
DDB1	-5.24938	21.1765	-5.47357	7.78e-08	2.51e-06	6.76931
ADAM17	-5.24722	7.16628	-9.48199	2.22e-19	1.17e-16	32.8888
TBL1XR1	-5.23607	17.4363	-4.10927	4.81e-05	0.00066832	0.590531
WDR82	-5.23185	24.2655	-5.02829	7.47e-07	1.83e-05	4.5811
NUP205	-5.2278	9.50908	-10.2683	4.05e-22	4.08e-19	39.134
TARS	-5.22111	19.3687	-3.84112	0.000142293	0.00167518	-0.435331
NRIP1	-5.2204	7.866	-6.80517	3.69e-11	2.72e-09	14.2376
SOWAHC	-5.21277	12.1868	-4.17364	3.68e-05	0.000530213	0.846276
NOTCH1	-5.20848	8.98027	-5.38127	1.26e-07	3.85e-06	6.30249
CRYBG1	-5.19813	11.8103	-2.92063	0.00369039	0.0247234	-3.46079
ADNP	-5.19017	20.3601	-5.42599	9.99e-08	3.12e-06	6.5278
MFSD14B	-5.18647	24.4873	-4.03384	6.57e-05	0.000874758	0.295508
RAP2B	-5.1773	17.1139	-4.23	2.9e-05	0.000434497	1.0732
WASHC5	-5.17284	11.4999	-8.35237	1.1e-15	2.42e-13	24.4857
POLR2B	-5.17252	15.6807	-6.82029	3.35e-11	2.51e-09	14.33
MRPL45	-5.1677	23.9372	-2.767	0.00591911	0.0360306	-3.8892
IGF2R	-5.16762	9.13973	-10.2827	3.6e-22	3.76e-19	39.2515
2022-09-10	-5.16231	14.1572	-6.2333	1.16e-09	5.93e-08	10.8663
MLEC	-5.15981	26.6638	-2.76548	0.00594619	0.0361336	-3.89332
STC1	-5.15747	8.51869	-2.86137	0.00443876	0.0287445	-3.62866
KTN1	-5.14781	16.4711	-5.26653	2.27e-07	6.51e-06	5.73178
PLEKHB2	-5.14647	14.1372	-7.77387	6.46e-14	8.98e-12	20.4716
NID1	-5.14596	14.8856	-2.9323	0.00355734	0.0239887	-3.42734
RPA1	-5.14549	17.9283	-4.9102	1.33e-06	3.02e-05	4.02815
PICALM	-5.13553	28.0598	-4.03017	6.67e-05	0.000885127	0.281268
BARX2	-5.11036	4.18954	-4.74885	2.85e-06	5.9e-05	3.29152
POLDIP3	-5.11016	20.8511	-5.6407	3.2e-08	1.15e-06	7.6319
HECTD1	-5.10785	9.15514	-11.8066	8.11e-28	2.28e-24	52.1467
CEP55	-5.09284	11.3426	-5.99397	4.56e-09	2.06e-07	9.52756
RANGAP1	-5.08767	39.1239	-2.80027	0.00535273	0.0333178	-3.79831
ABLIM1	-5.08041	10.1688	-6.13271	2.07e-09	1.01e-07	10.2984
ALDH18A1	-5.07841	25.3541	-4.57612	6.32e-06	0.00011797	2.52731
ATAD2	-5.06862	8.99424	-7.14415	4.29e-12	3.95e-10	16.3466
UBE2H	-5.0643	25.2631	-4.26734	2.47e-05	0.000377893	1.22506
MRPL3	-5.05675	36.6209	-3.41476	0.000703424	0.00640562	-1.93337
API5	-5.04925	17.6095	-6.95964	1.4e-11	1.14e-09	15.1887
WSB2	-5.03424	23.3567	-3.50697	0.000504451	0.00488112	-1.6234
CDKN2B	-5.0319	10.0282	-2.6816	0.00762934	0.0439016	-4.11771
SRRM2	-5.02445	36.9002	-2.7936	0.00546221	0.0338464	-3.81662
LCE3E	-5.01591	1.22622	-3.84864	0.000138147	0.00163322	-0.407435
ADIPOR1	-4.99375	41.9699	-2.97932	0.00306437	0.0212305	-3.29125
ADSS	-4.97389	20.457	-5.73212	1.95e-08	7.39e-07	8.11313
IDI1	-4.97362	16.0342	-4.03104	6.65e-05	0.000883288	0.284656
XPO1	-4.97053	17.1075	-7.31137	1.44e-12	1.48e-10	17.4161
CRNN	-4.95346	1.22933	-3.79568	0.00016996	0.00195179	-0.60282
TAF7	-4.94221	36.4364	-2.94464	0.00342139	0.0232068	-3.39183
FAM83B	-4.93707	4.57081	-9.8391	1.31e-20	9.23e-18	35.6876
LRP10	-4.92382	30.0857	-2.95397	0.00332174	0.022668	-3.36487
DARS2	-4.92244	10.411	-6.54374	1.83e-10	1.14e-08	12.6668
TMX1	-4.89634	13.3815	-7.41587	7.25e-13	7.95e-11	18.0942
YES1	-4.88331	16.5409	-5.17383	3.63e-07	9.78e-06	5.27851
VCL	-4.88326	18.2347	-3.77066	0.000187287	0.00212788	-0.694247
CELSR1	-4.87384	5.23686	-7.60236	2.08e-13	2.62e-11	19.3221
AC005288.1	-4.85903	12.0581	-4.88685	1.48e-06	3.34e-05	3.92019
CEBPZ	-4.85516	14.366	-8.29029	1.72e-15	3.54e-13	24.045
TMEM30B	-4.8445	14.6849	-3.84966	0.000137594	0.00162957	-0.403649
PIP4K2C	-4.83959	20.6787	-4.51307	8.41e-06	0.000150397	2.25471
RIN2	-4.83617	13.2175	-4.77867	2.48e-06	5.24e-05	3.42601
LIMK2	-4.83338	15.5635	-4.30654	2.09e-05	0.000326341	1.38579
CYFIP1	-4.82957	13.5732	-7.75907	7.15e-14	9.81e-12	20.3717
MXD1	-4.82714	7.66359	-5.33539	1.6e-07	4.76e-06	6.07298
SKP2	-4.81445	13.4682	-3.66735	0.000278069	0.00295716	-1.06577
SCAMP1	-4.79913	10.5799	-9.14183	3.1e-18	1.29e-15	30.2842
UHMK1	-4.79912	16.1084	-3.74314	0.00020826	0.0023291	-0.794138
DYNC1LI2	-4.7984	9.33085	-8.02957	1.09e-14	1.84e-12	22.2202
DARS	-4.78493	21.5895	-5.19557	3.25e-07	8.85e-06	5.38415
CSNK2A1	-4.77628	19.5859	-5.79309	1.4e-08	5.5e-07	8.43773
TFAP2C	-4.77022	10.3608	-4.46696	1.03e-05	0.000179871	2.05751
NFIL3	-4.76246	15.3106	-3.51368	0.000492257	0.00478744	-1.60055
WASL	-4.758	19.0684	-4.93836	1.16e-06	2.68e-05	4.15895
MAT2A	-4.75102	29.4946	-2.97126	0.00314418	0.0216597	-3.31473
SULT2B1	-4.73975	4.61059	-4.1101	4.8e-05	0.000666366	0.593807
TNKS2	-4.72239	11.6715	-8.1223	5.69e-15	1.04e-12	22.8644
CTSV	-4.7183	4.68852	-2.68619	0.00752731	0.043441	-4.10562
EP300	-4.71731	9.37766	-9.90703	7.62e-21	5.57e-18	36.2272
XPO7	-4.71721	11.0469	-8.4477	5.51e-16	1.31e-13	25.1667
PTBP1	-4.71662	51.6256	-3.07557	0.00224474	0.016499	-3.00626
ABI1	-4.7147	18.4432	-5.9332	6.42e-09	2.79e-07	9.19456
SCRN1	-4.70585	11.5836	-4.71503	3.34e-06	6.78e-05	3.13987
RCOR1	-4.70513	7.9667	-9.60875	8.21e-20	4.66e-17	33.8749
PGAM5	-4.70173	17.6768	-5.16198	3.85e-07	1.03e-05	5.22107
BAZ2A	-4.68951	10.2589	-10.0686	2.07e-21	1.87e-18	37.5198
REEP3	-4.66916	12.1562	-6.41322	4.01e-10	2.3e-08	11.9011
FAM83D	-4.66721	15.3812	-3.13194	0.00186376	0.0142162	-2.83534
WFDC5	-4.66376	2.49312	-4.88524	1.5e-06	3.36e-05	3.91277
SMC4	-4.66346	6.89316	-8.93113	1.54e-17	5.29e-15	28.7021
DLST	-4.65912	21.3537	-4.96535	1.02e-06	2.4e-05	4.28496
BNC1	-4.65801	2.74359	-5.73194	1.95e-08	7.4e-07	8.11218
RAB11FIP1	-4.63632	6.62397	-4.6204	5.17e-06	9.92e-05	2.72077
CDCA4	-4.63627	14.7586	-4.075	5.55e-05	0.000757191	0.455867
ZNF770	-4.61716	3.56797	-15.9903	6.97e-45	3.72e-40	91.2154
NRDC	-4.60483	23.5124	-4.94059	1.15e-06	2.66e-05	4.16933
ACTL6A	-4.60319	20.8413	-4.12116	4.58e-05	0.000640244	0.637505
FEM1B	-4.58837	9.86277	-9.77391	2.21e-20	1.44e-17	35.1719
DHX15	-4.58669	16.0505	-7.06799	7.01e-12	6.12e-10	15.8658
SERINC5	-4.57329	9.81765	-5.61883	3.6e-08	1.28e-06	7.51776
GOLGA4	-4.56843	10.2421	-7.31249	1.43e-12	1.47e-10	17.4234
GNAI1	-4.56604	8.76115	-5.36951	1.34e-07	4.07e-06	6.24352
SLC7A11	-4.54897	3.32353	-2.97762	0.00308109	0.0213159	-3.29622
CDK2	-4.54338	17.158	-3.57362	0.00039489	0.00397903	-1.3945
SSR1	-4.53421	16.0319	-5.30238	1.89e-07	5.52e-06	5.90892
SRPK1	-4.53269	14.1985	-5.77058	1.58e-08	6.15e-07	8.31755
ALDH1A3	-4.52974	5.9702	-4.07629	5.52e-05	0.000753557	0.460917
SINHCAF	-4.52867	11.1335	-5.86112	9.6e-09	3.97e-07	8.80328
UBAP2L	-4.52468	23.1088	-4.49725	9.02e-06	0.000160028	2.18687
KLK11	-4.52149	2.31649	-4.35742	1.67e-05	0.000271087	1.59641
AURKA	-4.52137	12.3888	-4.79156	2.33e-06	4.98e-05	3.48434
FKBP9	-4.515	20.0417	-3.39625	0.000751337	0.00677371	-1.99468
ZBTB7B	-4.50237	20.1761	-3.31287	0.0010072	0.00859952	-2.26685
F2RL1	-4.4972	10.4612	-3.2594	0.00121164	0.00999013	-2.43801
MINK1	-4.4916	15.4928	-5.29023	2.01e-07	5.84e-06	5.8488
EIF5	-4.48181	22.4192	-4.44225	1.15e-05	0.000196872	1.9526
PSMD1	-4.47717	20.7171	-4.75919	2.72e-06	5.67e-05	3.33805
METAP1	-4.47372	19.8534	-3.48271	0.00055095	0.00526422	-1.7057
CTCF	-4.47042	15.5866	-7.58448	2.34e-13	2.9e-11	19.2035
EPHB4	-4.46654	15.7276	-3.88434	0.000119975	0.00144694	-0.274309
LPAR3	-4.46002	5.45749	-5.64068	3.2e-08	1.15e-06	7.6318
NRARP	-4.45463	9.24692	-2.98167	0.00304148	0.0211406	-3.2844
PTPRK	-4.45313	9.47617	-6.34639	5.96e-10	3.27e-08	11.514
SSR3	-4.45235	33.8745	-3.02516	0.00264488	0.0188732	-3.15663
AKIRIN1	-4.43609	21.0728	-3.31971	0.00098348	0.00843746	-2.24475
CES2	-4.43079	9.40564	-2.66992	0.0078949	0.045128	-4.14842
USP10	-4.39804	15.4762	-6.81237	3.52e-11	2.61e-09	14.2816
EFR3A	-4.39564	11.0898	-7.6473	1.53e-13	1.98e-11	19.6215
GPD2	-4.39387	10.2081	-6.90933	1.92e-11	1.53e-09	14.8771
TOMM70	-4.39234	18.0353	-5.44056	9.26e-08	2.93e-06	6.60155
PPP1R15B	-4.38797	15.6341	-5.59893	4.01e-08	1.41e-06	7.41425
MBOAT2	-4.38677	5.75086	-6.1656	1.71e-09	8.53e-08	10.4832
CPD	-4.38458	8.92067	-7.43436	6.41e-13	7.2e-11	18.2149
INAVA	-4.37833	10.4163	-4.80281	2.21e-06	4.75e-05	3.53541
SNX6	-4.37371	16.1218	-5.47939	7.55e-08	2.45e-06	6.79896
NOB1	-4.35194	27.2596	-3.10351	0.00204777	0.0153214	-2.92192
BTG3	-4.34957	17.8064	-3.16314	0.0016795	0.01307	-2.73949
CDCP1	-4.34812	15.0451	-2.78193	0.0056586	0.0348102	-3.84855
USP7	-4.34619	18.718	-3.09011	0.00214016	0.0158901	-2.96246
UBR5	-4.33508	9.5354	-6.52609	2.04e-10	1.25e-08	12.5625
VPS35	-4.33268	18.4015	-4.31693	2e-05	0.000314709	1.42861
POF1B	-4.32652	10.3879	-3.01414	0.00274063	0.0194299	-3.18917
FOPNL	-4.32411	14.0227	-4.92542	1.23e-06	2.83e-05	4.09877
VAMP3	-4.31956	40.5897	-2.87961	0.00419486	0.0274146	-3.57734
EFCAB14	-4.3142	24.3968	-3.47711	0.000562242	0.00535581	-1.72463
HR	-4.31332	4.0034	-6.38119	4.85e-10	2.72e-08	11.7152
TAB2	-4.31017	13.5639	-6.98386	1.2e-11	1e-09	15.3394
TMOD3	-4.30612	9.09738	-9.11689	3.75e-18	1.53e-15	30.0956
ZNF664	-4.29897	20.6984	-3.21065	0.00143092	0.0114495	-2.59174
RDX	-4.29834	12.7441	-2.94727	0.00339304	0.0230654	-3.38424
SCEL	-4.29811	3.05485	-4.66447	4.22e-06	8.31e-05	2.91499
SLC25A24	-4.28876	8.3741	-8.55687	2.48e-16	6.34e-14	25.9533
TNPO1	-4.2877	8.39793	-9.67576	4.83e-20	2.83e-17	34.3995
UBE2G1	-4.28138	10.9846	-8.11431	6.02e-15	1.08e-12	22.8087
MAGT1	-4.28012	21.1457	-4.58942	5.95e-06	0.00011199	2.58524
GCN1	-4.2728	18.7612	-4.49532	9.1e-06	0.000161154	2.17859
MOB1A	-4.24644	28.313	-3.91331	0.000106919	0.00131291	-0.165469
NDST1	-4.24376	8.84574	-7.33614	1.23e-12	1.28e-10	17.5762
NIPA2	-4.23773	10.2971	-7.97596	1.59e-14	2.55e-12	21.8502
MCMBP	-4.23758	12.5751	-8.31203	1.47e-15	3.09e-13	24.1991
PTDSS1	-4.2307	18.0343	-3.92988	0.000100064	0.00123957	-0.102835
ATL2	-4.2299	12.507	-4.52377	8.01e-06	0.000144156	2.30075
TIMELESS	-4.21894	11.6388	-5.25284	2.44e-07	6.89e-06	5.66441
CRK	-4.21578	17.372	-6.00595	4.26e-09	1.94e-07	9.59354
PPP4R1	-4.20938	17.4936	-3.45425	0.000610611	0.00571928	-1.80158
BZW1	-4.20931	13.4502	-6.19433	1.45e-09	7.31e-08	10.6454
SMARCA5	-4.18724	13.2222	-4.71057	3.41e-06	6.9e-05	3.11996
RBM12	-4.18636	12.0399	-9.54581	1.35e-19	7.41e-17	33.3842
CENPF	-4.1816	7.90582	-6.65631	9.24e-11	6.24e-09	13.3372
COPB2	-4.18076	21.9898	-4.26949	2.45e-05	0.000374852	1.23385
ARID1A	-4.16391	13.216	-5.7934	1.4e-08	5.49e-07	8.43937
MCFD2	-4.16218	14.2916	-4.95323	1.08e-06	2.52e-05	4.22831
HNRNPCP2	-4.16168	10.9256	-6.28903	8.35e-10	4.46e-08	11.1843
NCOA3	-4.15943	11.9271	-4.77851	2.48e-06	5.24e-05	3.42525
MCM6	-4.15825	17.3216	-3.43545	0.000653276	0.00604071	-1.86451
MORF4L1	-4.15712	29.7202	-3.87489	0.000124552	0.00149434	-0.30966
NOP14	-4.15652	17.8366	-5.09756	5.31e-07	1.36e-05	4.91084
SP1	-4.15574	16.1536	-5.76216	1.66e-08	6.4e-07	8.27271
CDCA8	-4.15159	14.2702	-3.7146	0.00023235	0.00254711	-0.897061
NSUN2	-4.1485	20.3814	-3.5293	0.000464922	0.00456486	-1.54717
UBE2K	-4.14609	18.6855	-5.8013	1.34e-08	5.29e-07	8.48164
SF1	-4.14001	38.3042	-3.58874	0.000373359	0.00379722	-1.34202
GART	-4.13302	11.3569	-6.92798	1.71e-11	1.38e-09	14.9924
NCKAP1	-4.13274	7.91755	-10.9321	1.58e-24	2.56e-21	44.6297
ALDH3A2	-4.13044	11.3167	-2.77476	0.00578243	0.0354095	-3.8681
IRF2BP2	-4.12738	26.8754	-2.91134	0.00379953	0.0253052	-3.48732
ATP13A3	-4.12382	8.77876	-7.65795	1.43e-13	1.86e-11	19.6926
PUM1	-4.12372	14.3994	-7.48315	4.63e-13	5.38e-11	18.5345
UBQLN2	-4.11958	17.1864	-4.63161	4.91e-06	9.47e-05	2.77002
TRIP12	-4.11854	11.074	-8.57909	2.11e-16	5.58e-14	26.1142
TP53INP2	-4.10979	9.72766	-2.98572	0.00300236	0.0209239	-3.27257
ADGRL2	-4.10722	4.10511	-4.47685	9.88e-06	0.000173362	2.09966
MAZ	-4.10191	19.0265	-3.28281	0.0011178	0.0093854	-2.36339
LRRC58	-4.09925	7.14805	-9.80412	1.74e-20	1.18e-17	35.4106
EDEM1	-4.09722	13.5213	-4.12231	4.56e-05	0.000637852	0.64204
DDX23	-4.09519	24.8532	-4.81148	2.12e-06	4.59e-05	3.57484
EPHB3	-4.08074	7.33108	-3.71448	0.000232456	0.00254775	-0.897489
PRR11	-4.07745	7.24372	-6.99448	1.12e-11	9.42e-10	15.4055
GMPS	-4.075	10.8496	-7.16176	3.83e-12	3.55e-10	16.4583
DNAJC3	-4.06811	16.2161	-5.06785	6.15e-07	1.55e-05	4.76894
PPP2CA	-4.06417	24.8006	-4.6779	3.97e-06	7.9e-05	2.97455
PGF	-4.05919	4.37483	-4.70009	3.58e-06	7.21e-05	3.07321
HP1BP3	-4.05665	26.5273	-3.08554	0.00217252	0.0160678	-2.97624
SRSF9	-4.05348	27.9729	-3.36249	0.000846587	0.00747086	-2.10563
SUCLA2	-4.04464	8.79811	-7.98305	1.52e-14	2.44e-12	21.899
CYCS	-4.03868	31.1685	-2.72934	0.00662519	0.0393499	-3.99081
RMND5A	-4.03483	9.61389	-7.48946	4.44e-13	5.19e-11	18.576
COPS3	-4.03255	18.8436	-3.68642	0.000258683	0.00278543	-0.997929
UBE3C	-4.02825	10.9218	-8.39649	7.99e-16	1.8e-13	24.8002
EIF4A3	-4.02657	26.5485	-3.40686	0.000723507	0.0065672	-1.95957
INCENP	-4.02618	7.74413	-7.5966	2.16e-13	2.71e-11	19.2839
FAM91A1	-4.02528	9.37124	-7.79678	5.52e-14	7.77e-12	20.6266
TMEM87A	-4.02502	17.2634	-5.39916	1.15e-07	3.54e-06	6.39241
TFG	-4.02375	29.1774	-2.74146	0.00639009	0.0382517	-3.95826
FADS1	-4.02276	5.47827	-4.90899	1.33e-06	3.04e-05	4.02256
PAPOLA	-4.02089	13.9941	-7.89329	2.83e-14	4.27e-12	21.2831
PGLYRP4	-4.01898	2.05772	-4.28928	2.25e-05	0.000348516	1.31483
DLGAP5	-4.01826	7.71228	-6.03575	3.6e-09	1.66e-07	9.7581
ALKBH5	-4.01175	28.8651	-3.10003	0.00207141	0.0154765	-2.93247
DNMT1	-4.00178	10.84	-5.02095	7.75e-07	1.89e-05	4.54641
SUZ12	-3.99136	8.8355	-4.78886	2.36e-06	5.03e-05	3.47212
LANCL1	-3.99133	8.88971	-7.53437	3.29e-13	3.96e-11	18.8718
PDCD6IP	-3.9735	17.0543	-5.69653	2.37e-08	8.78e-07	7.92503
EIF2A	-3.97336	21.5674	-5.05672	6.5e-07	1.62e-05	4.71597
ITPRIPL2	-3.97282	9.49112	-5.34834	1.49e-07	4.48e-06	6.1376
FRMD6	-3.96958	7.03426	-6.2697	9.35e-10	4.92e-08	11.0737
KCTD3	-3.96806	11.3022	-5.84304	1.06e-08	4.33e-07	8.70577
NEK7	-3.96039	9.74442	-4.86782	1.62e-06	3.63e-05	3.83253
PLK1	-3.95746	11.8759	-3.85427	0.000135121	0.00160341	-0.386536
RNF26	-3.95312	20.1981	-3.533	0.000458656	0.00451664	-1.53449
PTPN1	-3.95221	18.7845	-4.18829	3.46e-05	0.000504325	0.904997
KDM5B	-3.95004	10.0735	-7.13314	4.61e-12	4.2e-10	16.2768
POFUT1	-3.93781	13.1517	-4.14486	4.15e-05	0.000587774	0.731499
ELL2	-3.93244	7.29993	-5.89764	7.83e-09	3.33e-07	9.00106
B3GNT5	-3.9286	4.83304	-8.34037	1.2e-15	2.6e-13	24.4003
ZC3H15	-3.92736	21.0796	-4.56347	6.7e-06	0.000124065	2.47236
ZFR	-3.9247	12.0933	-7.95438	1.85e-14	2.94e-12	21.7017
KLF13	-3.92223	5.64428	-7.30242	1.53e-12	1.56e-10	17.3584
MARK2	-3.90096	16.0885	-5.46605	8.1e-08	2.6e-06	6.73099
CLCN3	-3.90035	11.7424	-4.38809	1.46e-05	0.000242235	1.72448
PRPF40A	-3.89146	11.8313	-8.70224	8.51e-17	2.53e-14	27.0115
SORT1	-3.88773	10.7044	-4.362	1.64e-05	0.00026628	1.61551
TPR	-3.88589	12.6661	-5.96095	5.5e-09	2.43e-07	9.34625
CAB39	-3.87834	15.7462	-4.45848	1.07e-05	0.000185811	2.02145
AFF4	-3.8763	7.20842	-10.3665	1.81e-22	1.97e-19	39.9346
ELK3	-3.87232	12.7713	-4.28497	2.29e-05	0.000353696	1.29718
DYNC1I2	-3.87157	16.1693	-5.76818	1.6e-08	6.22e-07	8.30474
ENTPD7	-3.87088	6.36663	-5.84566	1.05e-08	4.29e-07	8.7199
TJP2	-3.85778	16.322	-3.48053	0.000555314	0.00530022	-1.71306
KIF20A	-3.85676	10.7461	-4.37813	1.53e-05	0.000251444	1.68282
KPNA6	-3.84504	11.5097	-9.04697	6.39e-18	2.42e-15	29.5689
GPR153	-3.84177	6.82894	-3.98017	8.17e-05	0.0010448	0.088653
SELENOT	-3.83911	23.3108	-4.07835	5.47e-05	0.000748694	0.469005
GFPT1	-3.83586	12.1411	-3.89482	0.000115088	0.00139873	-0.235033
ACACA	-3.83105	6.99517	-8.68338	9.78e-17	2.81e-14	26.8735
SGPP2	-3.8296	5.29362	-5.09412	5.4e-07	1.38e-05	4.89438
NOTCH2	-3.82243	5.86018	-7.01008	1.01e-11	8.64e-10	15.5028
TNPO3	-3.81476	16.754	-5.72259	2.06e-08	7.74e-07	8.06266
NUP188	-3.806	10.0146	-6.56579	1.6e-10	1.01e-08	12.7974
HCFC1	-3.80594	13.1742	-6.68201	7.89e-11	5.44e-09	13.4915
ENOPH1	-3.80535	22.4373	-3.55028	0.000430429	0.00428613	-1.47511
DLAT	-3.80228	8.10998	-8.98748	1e-17	3.69e-15	29.1229
MAP7	-3.79529	9.31804	-5.60644	3.85e-08	1.36e-06	7.45328
PBK	-3.79427	7.29602	-5.04476	6.89e-07	1.7e-05	4.65913
MAB21L4	-3.79215	4.02059	-2.70058	0.00721495	0.0420752	-4.06753
PIGS	-3.79083	13.6198	-4.6369	4.79e-06	9.3e-05	2.79332
ACSL3	-3.78889	12.9613	-4.28224	2.32e-05	0.000357427	1.28599
RBBP4	-3.78329	19.6551	-3.28169	0.00112212	0.009412	-2.36696
MYO10	-3.78296	5.40053	-5.81273	1.25e-08	5e-07	8.54288
PRKCI	-3.78237	10.7205	-5.40503	1.11e-07	3.45e-06	6.42203
PRRG4	-3.77535	9.58814	-3.54638	0.000436653	0.00433436	-1.48854
ASPH	-3.76699	12.7756	-2.80597	0.00526076	0.0328822	-3.78263
NBR1	-3.75252	16.571	-4.67279	4.06e-06	8.05e-05	2.95187
TNFAIP1	-3.74644	24.8384	-3.30176	0.00104681	0.00888086	-2.30261
RNF40	-3.74199	10.5369	-6.91566	1.84e-11	1.48e-09	14.9162
SLC39A9	-3.73571	11.1961	-9.22531	1.63e-18	7.26e-16	30.9177
DCAF12	-3.7299	15.1853	-4.44877	1.12e-05	0.000192563	1.98021
RASA1	-3.72799	7.0825	-5.99365	4.57e-09	2.06e-07	9.52581
ISOC1	-3.72523	16.0845	-2.99487	0.00291569	0.0204528	-3.2458
JAK1	-3.72407	22.2291	-3.18655	0.00155243	0.0122437	-2.66696
DHRS9	-3.72212	3.28908	-3.2118	0.00142538	0.0114135	-2.58817
TMTC3	-3.72201	5.77059	-8.99397	9.55e-18	3.54e-15	29.1714
BAZ1A	-3.71358	8.97076	-8.12677	5.52e-15	1.01e-12	22.8957
TMEM167A	-3.70643	15.661	-6.32495	6.76e-10	3.67e-08	11.3904
TAF13	-3.70381	21.0603	-3.44485	0.000631615	0.00588529	-1.83309
SDR16C5	-3.70312	2.19486	-4.35131	1.72e-05	0.000277264	1.571
IMPAD1	-3.70296	13.4848	-6.05328	3.26e-09	1.52e-07	9.85526
NDFIP2	-3.70205	16.8048	-3.16056	0.00169403	0.0131582	-2.74743
LIPA	-3.69671	14.4276	-3.21948	0.00138868	0.0111701	-2.56408
OPA1	-3.69474	9.49631	-8.8699	2.43e-17	7.92e-15	28.2469
RNASE7	-3.69286	3.27257	-3.50298	0.00051183	0.00494355	-1.63696
PRKAR2A	-3.69183	8.03659	-8.8339	3.19e-17	1.02e-14	27.9803
KPNA3	-3.67233	10.286	-3.76995	0.000187799	0.00213317	-0.696815
TGFA	-3.67056	9.22809	-3.53179	0.000460687	0.00452784	-1.53862
IFFO2	-3.67051	7.46604	-3.87493	0.000124534	0.00149434	-0.309528
SELENOI	-3.66792	7.27778	-9.22318	1.66e-18	7.32e-16	30.9015
PARD3	-3.66572	11.3086	-5.05921	6.42e-07	1.6e-05	4.7278
CLIP1	-3.66443	6.1469	-11.0484	5.88e-25	1.08e-21	45.6123
ROBO1	-3.66286	4.93008	-4.40247	1.37e-05	0.000229807	1.78479
2022-03-07	-3.65478	11.2697	-7.46425	5.25e-13	6.04e-11	18.4105
FRMD8	-3.65325	19.6835	-2.94601	0.00340662	0.0231243	-3.38788
PRPS1	-3.65028	17.2569	-3.141	0.00180845	0.0138832	-2.80762
KIAA1191	-3.64962	21.0717	-4.20626	3.2e-05	0.000472576	0.977255
PAIP1	-3.64673	18.3117	-3.52318	0.000475443	0.00464934	-1.56808
UBQLN4	-3.64644	17.1642	-4.03456	6.55e-05	0.000872852	0.298286
BNIP3	-3.63735	7.03667	-3.52879	0.000465778	0.00456953	-1.54889
CBFB	-3.63665	16.8864	-4.63454	4.84e-06	9.38e-05	2.78294
GALNT3	-3.63283	11.0064	-3.84736	0.000138846	0.00163978	-0.412192
CMIP	-3.62969	9.15713	-6.42796	3.67e-10	2.13e-08	11.987
CDC27	-3.61913	9.53396	-7.17011	3.63e-12	3.37e-10	16.5114
PPP2CB	-3.61891	13.7718	-5.47464	7.74e-08	2.5e-06	6.77476
ANKRD17	-3.59634	7.36396	-8.53049	3.01e-16	7.59e-14	25.7626
ENDOD1	-3.59582	11.3139	-3.3082	0.00102367	0.00871643	-2.28189
ATXN10	-3.59579	21.4945	-3.59922	0.00035908	0.00367793	-1.3055
ATP2C1	-3.58964	15.8244	-4.77864	2.48e-06	5.24e-05	3.42584
ZNF217	-3.58612	14.3082	-3.59775	0.000361061	0.00369467	-1.31065
BCAS2	-3.58558	31.724	-2.67437	0.0077928	0.0446448	-4.13674
PDS5A	-3.5847	9.42272	-9.43731	3.15e-19	1.59e-16	32.5432
NDC1	-3.57893	10.0749	-6.33583	6.34e-10	3.46e-08	11.4531
ARFGEF2	-3.57628	7.82869	-8.0549	9.16e-15	1.57e-12	22.3957
SPTBN2	-3.57066	6.49507	-5.25645	2.39e-07	6.79e-06	5.68212
ESF1	-3.56743	7.8879	-7.18974	3.2e-12	3.01e-10	16.6363
SLC31A1	-3.56391	9.9988	-6.42908	3.65e-10	2.12e-08	11.9935
TJP1	-3.55964	7.92003	-7.42509	6.82e-13	7.54e-11	18.1543
NXPH4	-3.55962	5.04579	-3.19383	0.00151472	0.0119924	-2.64428
VSIG10L	-3.55387	3.11743	-3.92181	0.000103349	0.00127508	-0.13337
PLBD2	-3.54846	18.3901	-3.56723	0.000404331	0.00405865	-1.41661
SLC25A13	-3.54593	9.93855	-6.81712	3.42e-11	2.55e-09	14.3106
SEC31A	-3.54237	18.2813	-4.79872	2.26e-06	4.84e-05	3.51683
PLA2G4A	-3.52312	5.61793	-3.64288	0.000304956	0.00320312	-1.15237
TCF20	-3.51854	7.49139	-10.1145	1.42e-21	1.31e-18	37.8891
SVIL	-3.51808	10.4387	-3.33421	0.000934921	0.00808064	-2.19777
DLG5	-3.51669	5.69767	-6.81259	3.52e-11	2.61e-09	14.2829
KRAS	-3.50963	7.74903	-3.94015	9.6e-05	0.00119712	-0.0639352
CNIH1	-3.50468	13.6976	-6.21994	1.25e-09	6.38e-08	10.7905
AMD1	-3.49911	9.28895	-7.49439	4.29e-13	5.06e-11	18.6084
JOSD1	-3.49437	18.5164	-3.75863	0.000196197	0.00221214	-0.737993
PPP6R3	-3.49402	13.5906	-2.7522	0.00618814	0.0372559	-3.9293
PAM	-3.48243	9.42961	-3.27722	0.00113956	0.00952678	-2.38124
KDM3B	-3.46873	10.3328	-7.2265	2.52e-12	2.43e-10	16.8709
XIAP	-3.46108	8.133	-5.10892	5.02e-07	1.3e-05	4.96531
GID8	-3.4588	26.07	-2.98529	0.0030065	0.0209417	-3.27383
USP9X	-3.45603	9.5935	-7.65809	1.42e-13	1.86e-11	19.6936
GBF1	-3.44703	13.1343	-7.08942	6.11e-12	5.4e-10	16.0006
NIP7	-3.4453	11.8658	-5.22238	2.84e-07	7.88e-06	5.51503
PHF5A	-3.44145	25.5176	-3.18942	0.00153748	0.0121455	-2.65804
KIF2C	-3.4386	13.9557	-3.3339	0.000935962	0.0080857	-2.19881
CDC73	-3.43828	7.05522	-9.03026	7.25e-18	2.73e-15	29.4434
ATXN7L3B	-3.43696	15.857	-3.42442	0.00067958	0.00623209	-1.90127
DDX50	-3.42976	15.3329	-5.52222	6.02e-08	2.01e-06	7.01811
RAB3D	-3.42882	6.93261	-5.07967	5.8e-07	1.47e-05	4.8253
ULBP2	-3.42694	5.77457	-4.59099	5.91e-06	0.000111349	2.5921
LBR	-3.42497	12.8229	-3.72215	0.00022573	0.00248835	-0.869892
SPIN1	-3.42208	17.9249	-3.57792	0.000388655	0.00392436	-1.3796
GTF2H3	-3.42151	8.66954	-8.11752	5.89e-15	1.06e-12	22.8311
KIF3B	-3.41775	11.261	-4.56601	6.62e-06	0.000122901	2.48339
ATXN2L	-3.41393	23.8384	-2.71682	0.00687647	0.0405356	-4.02432
2022-09-11	-3.40974	12.1537	-4.44286	1.15e-05	0.000196532	1.95517
STK24	-3.40461	9.99483	-5.32404	1.69e-07	5.02e-06	6.01647
STT3A	-3.4017	22.8188	-3.36168	0.000849001	0.00748666	-2.10827
MSH2	-3.40032	10.516	-4.59035	5.93e-06	0.000111632	2.58932
PPTC7	-3.38843	6.85137	-8.09325	6.99e-15	1.24e-12	22.6621
BTBD1	-3.38287	14.3187	-6.98776	1.17e-11	9.79e-10	15.3636
MELK	-3.38225	10.6693	-3.1751	0.00161341	0.0126424	-2.70249
IL36RN	-3.38072	1.66034	-4.83215	1.93e-06	4.22e-05	3.66905
RFWD3	-3.36822	7.82153	-7.11633	5.14e-12	4.62e-10	16.1705
PWP1	-3.36005	20.4495	-4.07759	5.49e-05	0.000750623	0.466021
MYH10	-3.35762	8.16003	-3.67569	0.000269425	0.00288017	-1.03613
MFAP1	-3.35442	15.472	-5.81408	1.25e-08	4.96e-07	8.55011
KDM4A	-3.35415	12.6516	-4.64564	4.6e-06	8.98e-05	2.8318
TSN	-3.35194	18.3585	-4.32852	1.9e-05	0.000300991	1.47649
RRP1B	-3.34662	10.5057	-5.67427	2.67e-08	9.78e-07	7.80785
CAMSAP2	-3.34507	6.9521	-9.44328	3.01e-19	1.56e-16	32.5894
MED1	-3.34175	6.2144	-6.28645	8.48e-10	4.52e-08	11.1695
PAFAH1B1	-3.33966	13.5656	-6.58262	1.45e-10	9.28e-09	12.8973
SPAG9	-3.33959	7.46273	-8.38402	8.75e-16	1.96e-13	24.7112
AC241585.1	-3.33819	3.56721	-2.69314	0.00737489	0.0427882	-4.08724
MRPL49	-3.33284	21.7431	-3.37354	0.000814242	0.00723809	-2.06943
SMIM15	-3.33016	19.0511	-4.25115	2.65e-05	0.000401661	1.15906
TMEM185B	-3.32993	10.1425	-5.69982	2.33e-08	8.65e-07	7.94237
ESYT2	-3.32862	15.8888	-3.25999	0.00120918	0.00997138	-2.43613
AP1G1	-3.32387	9.06713	-6.9015	2.02e-11	1.59e-09	14.8288
LARS	-3.32359	11.8132	-6.49342	2.48e-10	1.49e-08	12.3701
OSMR	-3.32316	8.58961	-2.90611	0.00386221	0.0256459	-3.50221
ATP9A	-3.31819	10.2341	-4.5082	8.59e-06	0.000153306	2.2338
NT5C2	-3.30835	8.0936	-4.44134	1.16e-05	0.000197602	1.94876
JARID2	-3.3083	7.74516	-3.66939	0.000275927	0.00293755	-1.05852
PANK3	-3.30565	5.34052	-9.04659	6.41e-18	2.42e-15	29.566
TOB2	-3.30168	14.8421	-3.87898	0.000122552	0.00147399	-0.294377
FRRS1	-3.30136	3.34875	-6.55205	1.74e-10	1.09e-08	12.716
NUP98	-3.29963	9.56062	-8.45786	5.12e-16	1.23e-13	25.2396
NEO1	-3.2955	5.068	-6.87345	2.41e-11	1.87e-09	14.656
VAMP7	-3.29186	17.7535	-3.45787	0.000602706	0.00566225	-1.78943
UTP18	-3.28983	16.4014	-4.21246	3.12e-05	0.000463287	1.00228
ACTR3	-3.28381	18.6753	-3.75407	0.000199676	0.0022471	-0.754535
RAB18	-3.2753	13.2059	-5.88874	8.23e-09	3.47e-07	8.95275
FUBP1	-3.27468	15.4383	-4.92383	1.24e-06	2.85e-05	4.09138
ANO6	-3.27406	12.5678	-3.89993	0.000112772	0.0013737	-0.215823
SCYL2	-3.27299	7.74442	-9.10428	4.13e-18	1.64e-15	30.0005
AC113191.1	-3.26954	2.72084	-11.5141	1.06e-26	2.25e-23	49.5999
SMARCC2	-3.26947	10.5068	-4.76036	2.7e-06	5.65e-05	3.34332
CNTN1	-3.26741	1.99911	-3.68137	0.00026369	0.00282876	-1.01593
TRAP1	-3.26598	11.5009	-5.33844	1.57e-07	4.69e-06	6.08822
RDH11	-3.26516	14.1207	-3.97126	8.47e-05	0.00107761	0.0545443
RB1	-3.2593	7.34668	-6.14855	1.89e-09	9.34e-08	10.3873
PKN2	-3.25697	9.07716	-7.11682	5.12e-12	4.61e-10	16.1736
TIPARP	-3.2552	8.7554	-3.3493	0.000886784	0.0077476	-2.14871
TMPRSS11D	-3.25483	1.42843	-3.54041	0.000446336	0.0044116	-1.50904
NUDT15	-3.24551	14.4173	-4.34545	1.76e-05	0.000283013	1.54666
HSPA13	-3.239	6.63486	-6.39347	4.51e-10	2.54e-08	11.7864
PACSIN2	-3.23469	15.1791	-4.96157	1.03e-06	2.44e-05	4.26725
ANXA2P2	-3.23148	7.04249	-4.75919	2.72e-06	5.67e-05	3.33805
GALNT2	-3.22894	16.3847	-3.00872	0.00278883	0.019708	-3.20513
HLTF	-3.22848	8.45109	-5.48362	7.38e-08	2.41e-06	6.82054
SRP54	-3.22644	14.1489	-5.22498	2.81e-07	7.8e-06	5.52771
CAD	-3.22418	9.80624	-5.53861	5.52e-08	1.86e-06	7.10234
PON2	-3.22119	15.689	-2.83721	0.00478168	0.030495	-3.69616
SLAIN2	-3.21781	8.3983	-9.72633	3.23e-20	1.98e-17	34.7968
TFAM	-3.21746	7.67019	-8.81475	3.68e-17	1.14e-14	27.8388
HIPK1	-3.21656	6.30508	-10.2378	5.2e-22	5.14e-19	38.8859
PJA1	-3.21105	12.0049	-4.07889	5.46e-05	0.000747388	0.471109
ADK	-3.20763	13.0288	-3.01535	0.00272989	0.019371	-3.18558
FNDC3B	-3.20713	8.78034	-5.53974	5.49e-08	1.86e-06	7.10819
KDELC2	-3.20537	9.10505	-3.91984	0.000104165	0.00128322	-0.140805
STK26	-3.2006	8.77751	-5.3227	1.7e-07	5.05e-06	6.00984
RECQL	-3.19672	5.83017	-7.53673	3.23e-13	3.91e-11	18.8874
NCK1	-3.18744	7.40612	-5.04767	6.8e-07	1.69e-05	4.67294
NCAPH	-3.18611	7.74648	-4.90975	1.33e-06	3.03e-05	4.02606
MAPK1	-3.18488	9.82034	-6.04686	3.38e-09	1.57e-07	9.81966
FAM110C	-3.18442	11.4435	-2.78194	0.00565839	0.0348102	-3.84851
TCEA1	-3.18298	16.4103	-4.14764	4.1e-05	0.00058207	0.742535
RARS	-3.1813	20.1086	-4.29811	2.16e-05	0.000336874	1.35111
SMC2	-3.17891	5.53366	-6.82571	3.24e-11	2.44e-09	14.3631
ELOA	-3.17882	13.3443	-5.64739	3.09e-08	1.11e-06	7.66694
ATRN	-3.17753	9.74343	-5.98967	4.68e-09	2.1e-07	9.5039
BCL9L	-3.17689	4.98725	-8.5027	3.69e-16	9.12e-14	25.5621
OSBPL8	-3.17108	5.3962	-10.9121	1.88e-24	2.94e-21	44.4617
ZHX1	-3.1663	6.41144	-7.61931	1.85e-13	2.36e-11	19.4349
ARFGAP3	-3.16502	14.2184	-4.18175	3.55e-05	0.000515617	0.878749
OSBP	-3.15626	16.2258	-3.37567	0.000808135	0.0071958	-2.06244
TOPBP1	-3.14745	8.41798	-6.26464	9.63e-10	5.03e-08	11.0448
PAFAH1B2	-3.14574	15.6267	-5.55941	4.95e-08	1.7e-06	7.20957
ARHGAP5	-3.14381	6.15447	-9.36106	5.71e-19	2.75e-16	31.9559
ARHGAP35	-3.14137	7.484	-6.8294	3.17e-11	2.39e-09	14.3857
PANX1	-3.14068	9.08877	-4.05859	5.94e-05	0.00080234	0.391748
SDAD1	-3.13951	8.25019	-7.41571	7.25e-13	7.95e-11	18.0931
RNF6	-3.13437	9.72805	-5.97412	5.1e-09	2.27e-07	9.41844
YIPF5	-3.12562	11.9377	-5.80537	1.31e-08	5.19e-07	8.50341
ASCC3	-3.12545	4.61815	-11.8893	3.91e-28	1.3e-24	52.8721
DDX60	-3.1227	6.52778	-3.08676	0.00216386	0.0160148	-2.97257
STK35	-3.12056	9.61196	-5.70484	2.26e-08	8.44e-07	7.96884
DDX6	-3.11916	11.0698	-7.65262	1.48e-13	1.91e-11	19.6571
CREB3L2	-3.11022	11.1192	-3.37682	0.000804846	0.00717131	-2.05865
PCSK9	-3.10885	1.67382	-5.66582	2.8e-08	1.02e-06	7.76347
SNX12	-3.1048	29.0512	-2.63651	0.00870127	0.0487297	-4.23557
GTF2I	-3.10374	4.03326	-10.8997	2.08e-24	3.18e-21	44.3568
SRP68	-3.09749	16.3322	-5.21828	2.9e-07	8.02e-06	5.49495
BUB1B	-3.09275	5.82955	-6.95095	1.48e-11	1.21e-09	15.1347
SAP130	-3.09255	8.6693	-7.2025	2.94e-12	2.78e-10	16.7176
WAPL	-3.08946	7.5321	-10.3209	2.63e-22	2.81e-19	39.5621
PLXNA1	-3.08422	13.8411	-2.78177	0.00566125	0.0348225	-3.84897
DDX18	-3.08052	9.71143	-7.54866	2.98e-13	3.64e-11	18.9662
RTL6	-3.07897	5.11541	-7.03512	8.64e-12	7.44e-10	15.6595
RNF144B	-3.07517	6.61468	-3.4472	0.000626294	0.0058449	-1.82521
CCDC6	-3.06897	10.721	-5.92442	6.75e-09	2.91e-07	9.14669
SOWAHB	-3.06434	5.99728	-3.86247	0.000130818	0.00156039	-0.355991
ADD3	-3.05916	10.0202	-3.49511	0.000526703	0.00507001	-1.6637
GPR107	-3.05837	10.9855	-5.50772	6.5e-08	2.15e-06	6.94378
RANBP2	-3.05138	7.66054	-9.95879	5.03e-21	4.06e-18	36.6398
YTHDF3	-3.04986	10.6413	-6.44423	3.33e-10	1.94e-08	12.0819
CARM1	-3.04858	12.5847	-5.61458	3.68e-08	1.31e-06	7.49564
MAP4K4	-3.04215	11.6838	-3.28768	0.00109915	0.00925865	-2.34781
UGGT1	-3.04169	7.96568	-7.85589	3.67e-14	5.42e-12	21.028
GNPNAT1	-3.04137	7.50356	-7.79729	5.5e-14	7.77e-12	20.63
LINC00958	-3.03809	5.57871	-3.00803	0.00279507	0.0197468	-3.20717
VSNL1	-3.0374	2.79109	-4.09108	5.19e-05	0.000713632	0.518913
DIP2B	-3.02993	4.9647	-6.82888	3.18e-11	2.39e-09	14.3825
PLA2G4E	-3.02923	1.19906	-4.74381	2.92e-06	6.03e-05	3.26886
SLC44A1	-3.02851	12.0531	-3.68744	0.000257683	0.00277634	-0.99429
PPP4R2	-3.02814	10.6745	-3.73985	0.000210917	0.00235178	-0.806064
OLA1	-3.0243	14.0031	-4.78934	2.36e-06	5.02e-05	3.47431
PMAIP1	-3.02116	8.46904	-3.13133	0.00186755	0.0142406	-2.83721
FAM83G	-3.0202	4.86909	-5.87949	8.67e-09	3.64e-07	8.90265
TAF2	-3.01982	5.76997	-7.72415	9.08e-14	1.22e-11	20.1364
FYTTD1	-3.01178	10.4324	-6.16493	1.72e-09	8.56e-08	10.4794
AKAP1	-3.01071	15.2221	-2.96679	0.00318921	0.0219288	-3.32771
GLG1	-3.00508	13.5262	-3.97927	8.2e-05	0.00104777	0.0851886
ERLIN1	-2.99953	10.0773	-6.06183	3.11e-09	1.46e-07	9.90273
KPNA4	-2.98746	11.8299	-6.61769	1.17e-10	7.69e-09	13.1062
MTHFD1	-2.98577	9.50241	-5.69304	2.41e-08	8.93e-07	7.90662
SEC24B	-2.98078	8.04717	-8.95203	1.31e-17	4.6e-15	28.8579
ZC3H7B	-2.98035	9.13756	-6.65276	9.44e-11	6.36e-09	13.3159
CEBPG	-2.97475	16.6804	-3.01926	0.00269572	0.0191668	-3.17405
CMTM4	-2.97393	4.58432	-4.84174	1.84e-06	4.05e-05	3.71293
MZT1	-2.97376	12.7857	-3.69538	0.000250019	0.00270758	-0.965931
UBR7	-2.97166	10.8879	-4.55243	7.04e-06	0.000129524	2.42448
PPP4R3A	-2.97031	14.272	-3.77457	0.00018447	0.00209945	-0.67998
RNF139	-2.96993	14.2647	-4.89087	1.46e-06	3.28e-05	3.93876
SCAF11	-2.96873	7.46206	-8.64336	1.32e-16	3.71e-14	26.5814
RFC1	-2.96751	7.6893	-7.71877	9.42e-14	1.25e-11	20.1003
CDC6	-2.9613	8.10336	-5.02856	7.46e-07	1.83e-05	4.5824
CHD8	-2.96022	8.50292	-8.13994	5.03e-15	9.28e-13	22.9876
SDR9C7	-2.95711	1.05961	-6.16841	1.69e-09	8.4e-08	10.4991
RIOK1	-2.95639	9.12273	-5.25101	2.46e-07	6.95e-06	5.65539
ACAT2	-2.95443	8.07702	-5.17271	3.65e-07	9.83e-06	5.27308
ACBD5	-2.94735	9.70592	-3.84799	0.000138504	0.00163656	-0.409867
NRBF2	-2.94532	11.1178	-5.30801	1.84e-07	5.39e-06	5.93688
TDG	-2.94297	6.32896	-8.11751	5.89e-15	1.06e-12	22.8311
SEL1L	-2.94201	8.99421	-7.46113	5.36e-13	6.13e-11	18.39
BACH1	-2.94151	6.02414	-6.62751	1.1e-10	7.31e-09	13.1648
KIF2A	-2.938	4.95559	-10.184	8.08e-22	7.83e-19	38.4503
SMG7	-2.93034	12.7926	-5.8384	1.09e-08	4.43e-07	8.68081
STIM1	-2.91699	8.70021	-5.70628	2.25e-08	8.38e-07	7.97646
2022-09-07	-2.91676	14.2758	-5.11195	4.94e-07	1.29e-05	4.97986
AP3M1	-2.91371	8.59337	-5.85748	9.79e-09	4.04e-07	8.78365
YTHDF2	-2.91265	22.0885	-3.62188	0.000329948	0.00342291	-1.22622
GOLGB1	-2.91211	13.0069	-4.46769	1.03e-05	0.000179524	2.06061
PPFIA1	-2.90954	6.04202	-4.43989	1.16e-05	0.00019875	1.94261
GSDMC	-2.90883	4.17756	-3.16923	0.00164556	0.012849	-2.72068
TTC37	-2.90513	6.64367	-9.2288	1.59e-18	7.12e-16	30.9443
HMMR	-2.90232	5.5916	-5.99115	4.64e-09	2.09e-07	9.51204
PLAGL2	-2.90137	7.20657	-4.15673	3.95e-05	0.00056437	0.778736
GPR157	-2.89783	6.51544	-4.30026	2.14e-05	0.000334287	1.35994
VAV3	-2.89624	8.37489	-3.25777	0.00121842	0.0100398	-2.44317
ARMC1	-2.89452	12.3471	-5.33336	1.61e-07	4.8e-06	6.06286
FAF2	-2.89207	11.0038	-7.20249	2.94e-12	2.78e-10	16.7176
ATF6	-2.88662	9.92605	-4.13358	4.35e-05	0.000612251	0.686698
PNPO	-2.88516	8.2917	-5.386	1.23e-07	3.76e-06	6.32624
TNFRSF10A	-2.88469	4.69398	-7.08197	6.4e-12	5.65e-10	15.9538
AAGAB	-2.87299	15.8513	-4.58086	6.19e-06	0.00011582	2.54795
IPO9	-2.87227	7.789	-6.91128	1.9e-11	1.51e-09	14.8891
EIF1AX	-2.87225	15.8564	-3.93208	9.92e-05	0.00123041	-0.094501
CDCA7	-2.86637	6.25756	-3.98531	8e-05	0.00102711	0.108361
FBXO45	-2.8642	6.09539	-7.47399	4.92e-13	5.68e-11	18.4744
CANT1	-2.86182	19.684	-2.63558	0.00872486	0.0488106	-4.23799
FUBP3	-2.86021	9.01514	-7.72215	9.21e-14	1.23e-11	20.123
METTL9	-2.85855	13.1661	-4.59259	5.87e-06	0.000110657	2.59909
AGPAT5	-2.85855	5.19644	-7.25831	2.04e-12	2.04e-10	17.0747
DHX38	-2.85853	11.3455	-4.63104	4.92e-06	9.49e-05	2.76751
RRN3	-2.85516	11.49	-4.45943	1.07e-05	0.000185207	2.0255
AGFG1	-2.85425	6.97781	-6.50784	2.28e-10	1.38e-08	12.455
GINS1	-2.85286	7.13724	-5.49662	6.9e-08	2.26e-06	6.88697
NUP50	-2.8427	8.62006	-7.44317	6.04e-13	6.82e-11	18.2725
MYO1E	-2.84117	7.41478	-4.92829	1.22e-06	2.8e-05	4.11208
PDCD10	-2.83859	13.1347	-4.7482	2.86e-06	5.92e-05	3.28856
PSMD10	-2.83529	19.6547	-3.39557	0.000753154	0.00678551	-1.99693
MMGT1	-2.82991	8.56088	-6.1816	1.56e-09	7.82e-08	10.5735
YY1	-2.82697	13.9311	-5.86552	9.37e-09	3.88e-07	8.82706
BCL10	-2.82683	10.1885	-4.97466	9.71e-07	2.3e-05	4.32856
CNOT6	-2.82356	7.70853	-8.24688	2.35e-15	4.69e-13	23.7383
NUP155	-2.82268	6.19314	-6.28454	8.58e-10	4.55e-08	11.1586
RNF13	-2.82235	13.4796	-4.66038	4.3e-06	8.43e-05	2.89691
RFC3	-2.81796	6.94807	-4.32998	1.89e-05	0.000299535	1.48254
PPP4R3B	-2.81242	11.3444	-5.96532	5.36e-09	2.38e-07	9.37018
KCTD9	-2.81242	4.95112	-8.69339	9.08e-17	2.65e-14	26.9467
MED13	-2.8057	6.25083	-8.88705	2.14e-17	7.09e-15	28.3742
SDE2	-2.80565	5.83053	-10.4115	1.24e-22	1.41e-19	40.3027
GSK3B	-2.80235	8.8615	-7.59272	2.22e-13	2.77e-11	19.2581
YARS	-2.79693	14.507	-3.96872	8.56e-05	0.00108792	0.0448585
PRPF4	-2.79585	11.9974	-4.37327	1.56e-05	0.000255668	1.66251
LRIG3	-2.79576	5.01745	-3.06632	0.00231372	0.0169105	-3.03403
SERPINE2	-2.79485	4.18027	-2.77471	0.00578323	0.0354095	-3.86823
NFKB1	-2.79333	10.0951	-4.99727	8.7e-07	2.09e-05	4.43471
SPTAN1	-2.78682	18.0408	-2.98885	0.0029725	0.0207591	-3.26344
FXR1	-2.78344	10.4786	-6.27483	9.08e-10	4.8e-08	11.1031
RTF1	-2.78242	13.545	-4.96591	1.01e-06	2.39e-05	4.28757
CUL1	-2.78197	22.9463	-2.89763	0.00396593	0.0261911	-3.52632
DCTN4	-2.77963	9.25148	-6.45852	3.06e-10	1.8e-08	12.1655
PCMT1	-2.77961	20.3448	-2.71152	0.00698521	0.0410089	-4.03843
CBX2	-2.7789	5.09846	-3.24564	0.00127014	0.0103699	-2.48162
PPP3CA	-2.77529	11.2056	-4.29136	2.23e-05	0.000345509	1.32337
KCTD5	-2.76971	14.8074	-3.96362	8.74e-05	0.00110499	0.0254017
FAM20B	-2.76957	13.5469	-4.43015	1.22e-05	0.000205787	1.90143
LTA4H	-2.76809	14.2844	-3.88619	0.000119097	0.00143922	-0.267373
SUSD6	-2.76799	9.70838	-4.12508	4.51e-05	0.000631847	0.653019
AIMP2	-2.76474	12.5071	-4.04022	6.4e-05	0.000855825	0.320281
CDK5R1	-2.76455	2.17968	-3.84287	0.000141321	0.00166557	-0.42886
CERS6	-2.76314	4.20622	-9.88634	9e-21	6.4e-18	36.0626
HNRNPH3	-2.76084	24.8871	-2.85915	0.00446937	0.0289111	-3.6349
EFTUD2	-2.75951	14.5496	-4.88263	1.51e-06	3.4e-05	3.90073
AP3B1	-2.75831	7.81285	-9.28735	1.01e-18	4.69e-16	31.3909
CORO2A	-2.75811	10.3599	-3.0531	0.00241566	0.0175211	-3.07357
C5orf24	-2.75567	7.24344	-8.41482	7e-16	1.62e-13	24.9312
NEDD1	-2.7545	5.74641	-6.75354	5.08e-11	3.66e-09	13.9236
DESI2	-2.75348	11.0836	-4.78095	2.45e-06	5.2e-05	3.43629
TSR1	-2.75042	8.66494	-6.37498	5.03e-10	2.82e-08	11.6792
BAG5	-2.74758	9.62877	-6.77962	4.32e-11	3.14e-09	14.0819
RPS6KA3	-2.74059	6.79706	-7.07635	6.64e-12	5.85e-10	15.9184
ZC3H11A	-2.73697	12.0248	-5.71779	2.11e-08	7.92e-07	8.03727
ANKRD50	-2.73425	6.71264	-3.37447	0.000811557	0.00721904	-2.06636
MIB1	-2.73337	5.5053	-8.94384	1.4e-17	4.83e-15	28.7968
SPEN	-2.72847	7.01386	-7.94139	2.03e-14	3.19e-12	21.6126
ATXN1L	-2.72267	4.9735	-7.93286	2.15e-14	3.37e-12	21.554
PITPNB	-2.71547	16.2722	-3.105	0.00203775	0.0152678	-2.91742
PSMG1	-2.71351	13.7553	-2.8037	0.00529722	0.0330559	-3.78888
BROX	-2.71348	12.5888	-4.98522	9.22e-07	2.2e-05	4.37807
LEO1	-2.71327	11.2174	-5.48045	7.51e-08	2.44e-06	6.80438
ARNTL2	-2.71053	7.1477	-2.91405	0.00376739	0.0251288	-3.47959
KIF23	-2.70915	5.61191	-6.87476	2.39e-11	1.85e-09	14.664
NSF	-2.70622	10.5079	-2.85135	0.00457824	0.0294866	-3.65674
TMEM33	-2.70611	8.90787	-6.37518	5.03e-10	2.82e-08	11.6803
NNT	-2.70386	7.52854	-4.91373	1.3e-06	2.98e-05	4.0445
MRPL30	-2.70379	11.8448	-3.08097	0.00220537	0.0162656	-2.99002
ARFGEF1	-2.7029	8.40607	-5.18824	3.38e-07	9.14e-06	5.34852
MAN1A2	-2.69983	6.43475	-8.34609	1.15e-15	2.53e-13	24.441
NUP160	-2.6996	5.9045	-8.56757	2.3e-16	5.98e-14	26.0307
FAM220A	-2.69004	9.88505	-5.48139	7.47e-08	2.43e-06	6.80919
RAB3GAP1	-2.68873	10.1176	-6.79316	3.97e-11	2.92e-09	14.1644
SH3PXD2A	-2.68768	7.76356	-4.39643	1.41e-05	0.000235032	1.75943
GLRX3	-2.68595	12.9522	-4.49701	9.03e-06	0.000160117	2.18582
UBE2D3	-2.6848	22.6779	-2.81892	0.00505704	0.0318696	-3.74689
ANKRD40	-2.68375	9.49635	-6.6662	8.7e-11	5.93e-09	13.3965
PTPRA	-2.68118	21.0726	-3.11111	0.00199699	0.0150215	-2.89884
USP14	-2.68009	15.2431	-3.07131	0.00227627	0.0166962	-3.01906
CLDND1	-2.6785	12.5374	-3.64094	0.000307185	0.00322375	-1.1592
SMAD5	-2.67634	6.27128	-7.98639	1.48e-14	2.41e-12	21.922
WIPF2	-2.67148	9.51315	-6.03539	3.61e-09	1.66e-07	9.75612
LGALSL	-2.67017	5.10517	-4.36956	1.59e-05	0.000258864	1.64703
AGPS	-2.66965	5.89958	-9.20899	1.85e-18	8.09e-16	30.7936
MBNL1	-2.66893	11.1411	-4.43332	1.2e-05	0.000203316	1.9148
BCLAF1	-2.66457	11.2505	-6.39794	4.39e-10	2.49e-08	11.8124
AL049555.1	-2.6626	11.1406	-2.71531	0.00690717	0.0406851	-4.02833
DCTN1	-2.65883	13.5938	-4.18744	3.47e-05	0.000505682	0.901583
SIAH2	-2.6579	17.2783	-3.01859	0.00270151	0.0191951	-3.17602
CBX5	-2.65744	5.79666	-5.0582	6.45e-07	1.61e-05	4.72298
FAM111B	-2.65742	4.86061	-4.14841	4.09e-05	0.000580513	0.745586
KLHL21	-2.65512	7.77554	-4.99889	8.63e-07	2.08e-05	4.44234
SLC35E1	-2.65146	9.89209	-6.34515	6e-10	3.29e-08	11.5068
AFG3L2	-2.65031	10.5616	-4.55128	7.08e-06	0.000129974	2.41951
RHOBTB3	-2.64839	6.75459	-2.72199	0.00677161	0.0400679	-4.01049
ANKIB1	-2.64573	8.40661	-6.80769	3.63e-11	2.68e-09	14.253
GSE1	-2.64496	4.98163	-3.94381	9.46e-05	0.00118238	-0.0500094
NEK2	-2.64349	7.33602	-4.63226	4.89e-06	9.45e-05	2.77288
YRDC	-2.64341	12.8449	-3.13248	0.00186045	0.0141967	-2.8337
ARHGAP11A	-2.64209	4.40142	-8.56267	2.38e-16	6.17e-14	25.9953
SEC23A	-2.63384	6.36368	-6.31212	7.29e-10	3.94e-08	11.3167
TFAP2A	-2.63062	6.20323	-3.88357	0.000120341	0.00144969	-0.277183
NOL11	-2.62815	13.7432	-4.53813	7.51e-06	0.000136839	2.36266
ERBIN	-2.6266	7.5947	-7.09544	5.87e-12	5.21e-10	16.0386
UPF1	-2.62474	18.964	-4.0162	7.06e-05	0.00092669	0.227234
DHX29	-2.62363	8.3798	-6.72183	6.18e-11	4.37e-09	13.7316
AC018629.1	-2.62246	3.59844	-4.15024	4.06e-05	0.000576529	0.752891
PFKM	-2.62062	7.00139	-6.13658	2.02e-09	9.93e-08	10.3201
NELL2	-2.61973	1.80776	-3.28584	0.00110615	0.00930587	-2.35369
GLE1	-2.6147	12.5184	-3.87491	0.000124543	0.00149434	-0.30959
BCL2L2	-2.61422	10.6261	-4.00306	7.45e-05	0.000968246	0.17658
GLYR1	-2.61268	15.4596	-4.12109	4.58e-05	0.000640244	0.63724
FOXO3	-2.60977	5.88541	-7.66146	1.39e-13	1.83e-11	19.7161
CDK6	-2.60802	2.92356	-6.42204	3.81e-10	2.19e-08	11.9525
GOLGA5	-2.60431	17.461	-3.57015	0.000399994	0.00401983	-1.40652
PSPH	-2.60369	6.9017	-2.95511	0.00330981	0.0226052	-3.36159
IPO8	-2.59495	7.917	-6.40907	4.11e-10	2.36e-08	11.877
TRIM25	-2.59048	7.81243	-4.09515	5.1e-05	0.000703685	0.534932
SMARCA4	-2.59003	19.8684	-2.70693	0.00708085	0.0414473	-4.05067
SP3	-2.58958	6.76461	-7.84955	3.84e-14	5.62e-12	20.9849
SESN3	-2.58951	4.02483	-4.12176	4.57e-05	0.000638979	0.639865
AP001000.1	-2.58359	5.1833	-7.91543	2.43e-14	3.74e-12	21.4346
RPE	-2.58267	10.0017	-5.3693	1.34e-07	4.07e-06	6.24246
APPL1	-2.58044	7.27575	-6.83239	3.11e-11	2.35e-09	14.404
MTREX	-2.57933	8.0515	-6.36255	5.42e-10	3.01e-08	11.6073
ZMIZ1	-2.57622	11.56	-3.23813	0.00130319	0.0106056	-2.50536
BRI3BP	-2.57545	5.11286	-7.34777	1.14e-12	1.2e-10	17.6515
SEC62	-2.57527	15.0692	-4.3765	1.54e-05	0.000252863	1.67598
MFHAS1	-2.57273	4.00865	-7.52372	3.53e-13	4.22e-11	18.8015
UTP4	-2.57235	10.3583	-4.65929	4.32e-06	8.47e-05	2.89209
CERS3	-2.57056	2.49301	-4.78451	2.41e-06	5.12e-05	3.45241
DDX46	-2.56942	6.77645	-8.69378	9.06e-17	2.65e-14	26.9495
SOX7	-2.5677	3.18771	-4.51615	8.29e-06	0.000148529	2.26796
BTBD3	-2.56613	7.45295	-3.11961	0.00194163	0.0147088	-2.873
RBL2	-2.56581	8.35507	-5.01329	8.04e-07	1.95e-05	4.51023
ETFA	-2.56194	19.1309	-2.87607	0.0042412	0.0276767	-3.58732
CLPX	-2.56163	8.92997	-7.37879	9.26e-13	9.96e-11	17.8527
UBE2Z	-2.55682	23.8763	-2.84658	0.00464593	0.029829	-3.67005
ANKRD52	-2.5551	7.17929	-6.1565	1.81e-09	8.95e-08	10.432
GBE1	-2.54853	5.57212	-5.87455	8.91e-09	3.72e-07	8.87589
ARHGEF4	-2.5433	2.01202	-6.53811	1.9e-10	1.17e-08	12.6335
PPP1R3B	-2.54293	6.14871	-3.26811	0.0011759	0.00975118	-2.4103
GRPEL2	-2.53843	5.22054	-7.33778	1.21e-12	1.27e-10	17.5868
PPP2R2A	-2.52826	6.84989	-6.99776	1.1e-11	9.26e-10	15.4259
RBBP5	-2.52513	5.72658	-7.40055	8.02e-13	8.7e-11	17.9943
SLC30A1	-2.52194	8.22353	-4.01743	7.03e-05	0.000924015	0.231981
VKORC1L1	-2.52184	9.38916	-5.23915	2.61e-07	7.32e-06	5.59714
COPS2	-2.52175	8.67552	-8.0391	1.02e-14	1.74e-12	22.2862
AMOTL1	-2.5194	5.61277	-4.24082	2.77e-05	0.000417403	1.11705
DUSP16	-2.51283	11.1226	-2.90854	0.00383294	0.0255023	-3.49529
WDR26	-2.50981	11.2298	-6.03198	3.68e-09	1.69e-07	9.73723
RBBP9	-2.50951	7.61772	-4.89648	1.42e-06	3.2e-05	3.96467
RYBP	-2.50904	8.23081	-3.27769	0.00113773	0.0095145	-2.37975
SH3BP4	-2.50813	5.99174	-4.74235	2.94e-06	6.06e-05	3.2623
CDS1	-2.50716	9.34372	-3.40405	0.000730772	0.00661963	-1.96886
BTBD10	-2.50585	10.2753	-5.29419	1.97e-07	5.74e-06	5.86838
WAC	-2.50456	10.9754	-5.44396	9.09e-08	2.88e-06	6.6188
CENPU	-2.50405	9.30867	-3.07018	0.00228475	0.0167469	-3.02247
CCAR1	-2.50252	13.382	-4.86314	1.66e-06	3.7e-05	3.81105
DHTKD1	-2.49676	9.66086	-2.84309	0.00469615	0.030079	-3.6798
MGME1	-2.49659	14.645	-3.09899	0.00207851	0.0155165	-2.93561
HEPHL1	-2.4964	1.41387	-4.4224	1.26e-05	0.000212418	1.8687
TRUB1	-2.49357	5.35116	-9.10873	3.99e-18	1.61e-15	30.034
CSTF2	-2.49307	12.5288	-3.27515	0.00114772	0.00957998	-2.38784
MARS	-2.49306	17.0649	-3.16101	0.00169149	0.0131464	-2.74604
SUPT6H	-2.49278	14.932	-4.21058	3.15e-05	0.000466035	0.994665
PAK1	-2.48672	11.1827	-2.67532	0.00777122	0.0445547	-4.13425
NUP133	-2.48662	8.43064	-7.18059	3.39e-12	3.16e-10	16.578
WDFY1	-2.48166	8.88327	-5.31726	1.75e-07	5.18e-06	5.98278
TRRAP	-2.47993	6.34432	-7.69259	1.13e-13	1.49e-11	19.9245
ZW10	-2.4787	7.0328	-7.41683	7.2e-13	7.94e-11	18.1004
RAD51AP1	-2.47654	5.74193	-4.66551	4.2e-06	8.29e-05	2.91962
SNX4	-2.47492	15.2836	-3.2219	0.00137728	0.0110935	-2.55646
MARVELD2	-2.47204	5.15183	-8.23995	2.47e-15	4.87e-13	23.6895
UBLCP1	-2.47123	9.51897	-4.77376	2.54e-06	5.34e-05	3.40379
ATL3	-2.46992	10.6727	-3.73954	0.000211166	0.00235357	-0.807171
GTF2A1	-2.46962	6.01248	-8.92694	1.59e-17	5.42e-15	28.6709
KRT16P2	-2.46891	1.53775	-2.67266	0.00783207	0.0448505	-4.14125
DDX24	-2.46774	14.2145	-3.97567	8.32e-05	0.00106109	0.0714201
NAA15	-2.46647	6.08954	-8.59888	1.83e-16	4.97e-14	26.2578
LINC01356	-2.46377	0.749967	-2.65882	0.00815523	0.0463529	-4.17751
MSH6	-2.45912	7.08796	-5.34646	1.51e-07	4.52e-06	6.1282
EIF4G3	-2.45886	9.6967	-5.5432	5.39e-08	1.83e-06	7.12597
UBE2A	-2.45882	15.9187	-3.73324	0.00021634	0.00240021	-0.829938
MAPK14	-2.45527	9.36766	-5.97782	5e-09	2.23e-07	9.43877
NEMP1	-2.45403	5.5058	-6.1023	2.46e-09	1.18e-07	10.1281
AMFR	-2.45141	17.0689	-3.4414	0.000639486	0.00594617	-1.84463
UBN1	-2.45043	6.61967	-8.03777	1.03e-14	1.75e-12	22.277
PRMT6	-2.44882	8.63742	-4.15216	4.03e-05	0.000573139	0.760523
ADGRF4	-2.4466	6.1041	-4.18583	3.49e-05	0.000508469	0.895135
SUDS3	-2.44626	12.7807	-3.90415	0.000110893	0.0013536	-0.199951
SPIN4	-2.44594	3.38647	-5.61875	3.6e-08	1.28e-06	7.51739
ATMIN	-2.44573	11.1982	-4.93454	1.18e-06	2.73e-05	4.14118
PIAS3	-2.44165	11.1007	-3.22407	0.00136717	0.0110254	-2.54965
SGPP1	-2.44152	6.27206	-3.12541	0.00190461	0.0144839	-2.85529
TMPRSS11A	-2.43902	0.785608	-4.10186	4.96e-05	0.000686827	0.561327
LRRFIP1	-2.43788	11.3147	-4.43566	1.19e-05	0.000201801	1.92469
ASPM	-2.43602	3.08378	-7.76109	7.05e-14	9.7e-12	20.3853
ATAD1	-2.43449	9.52861	-5.02931	7.44e-07	1.82e-05	4.58594
PELI1	-2.43207	9.0831	-3.85976	0.000132226	0.00157438	-0.366098
CTTNBP2NL	-2.43201	6.06469	-7.24489	2.23e-12	2.2e-10	16.9887
HEATR1	-2.43192	5.09561	-8.33318	1.26e-15	2.72e-13	24.3492
KCTD15	-2.42807	4.6216	-4.44665	1.13e-05	0.000193999	1.97126
HBP1	-2.42651	5.58473	-8.01568	1.21e-14	2.02e-12	22.1242
MGAT4A	-2.42402	4.45816	-3.31772	0.00099034	0.00848812	-2.25119
ATP2B1	-2.42352	7.70374	-4.03472	6.55e-05	0.00087248	0.298927
AJUBA	-2.42348	6.91482	-3.19569	0.00150528	0.0119318	-2.63851
SLC30A5	-2.42243	8.03198	-7.92519	2.27e-14	3.53e-12	21.5014
SMARCA2	-2.42142	11.9167	-2.70952	0.00702663	0.0412158	-4.04375
MRPS27	-2.42003	8.66816	-6.35009	5.83e-10	3.21e-08	11.5353
FCF1	-2.41798	9.88227	-5.63393	3.32e-08	1.19e-06	7.59653
ARHGAP21	-2.4173	5.66403	-5.93817	6.25e-09	2.72e-07	9.22168
ARHGEF12	-2.41498	5.67564	-8.13084	5.36e-15	9.86e-13	22.9241
CDYL	-2.41304	8.81543	-4.98172	9.38e-07	2.23e-05	4.36164
STX6	-2.4123	11.588	-4.3732	1.56e-05	0.000255675	1.66219
RBM47	-2.41224	9.44802	-3.62833	0.000322076	0.00335626	-1.20359
CDCA7L	-2.41192	2.91206	-5.0583	6.45e-07	1.61e-05	4.72346
GPN3	-2.41085	8.19044	-5.7373	1.9e-08	7.21e-07	8.14061
KHNYN	-2.40906	7.49284	-5.18298	3.47e-07	9.37e-06	5.32294
LARP4	-2.40821	6.5811	-8.20241	3.22e-15	6.19e-13	23.4253
PURB	-2.40756	8.9913	-6.9073	1.94e-11	1.54e-09	14.8645
FAM208B	-2.40492	5.70642	-8.00637	1.29e-14	2.14e-12	22.0599
INTS13	-2.40416	9.41157	-2.90537	0.00387118	0.0256926	-3.50433
BAIAP2	-2.40393	6.79304	-3.88385	0.000120208	0.00144891	-0.276137
FANCI	-2.40326	7.3652	-5.14709	4.15e-07	1.1e-05	5.14907
KIDINS220	-2.40309	6.662	-5.67269	2.69e-08	9.84e-07	7.79955
ENAH	-2.40222	8.72883	-3.71727	0.00022999	0.00252747	-0.887465
NCOA6	-2.40163	8.23017	-3.26909	0.00117194	0.00972736	-2.40717
PHF3	-2.40039	5.6303	-6.63481	1.05e-10	7.07e-09	13.2084
OIP5-AS1	-2.39934	7.11479	-7.46195	5.33e-13	6.11e-11	18.3955
SMURF1	-2.39841	9.75574	-5.25655	2.39e-07	6.79e-06	5.68262
MREG	-2.3979	7.27361	-3.99434	7.72e-05	0.000996012	0.14303
USP39	-2.39721	16.8388	-3.38603	0.000779052	0.00697525	-2.02837
LUZP1	-2.39697	4.72786	-9.16352	2.62e-18	1.13e-15	30.4484
HIPK3	-2.39493	7.83895	-4.33837	1.82e-05	0.00029037	1.51731
BMS1	-2.39451	8.97631	-6.99955	1.08e-11	9.17e-10	15.4372
SLC39A5	-2.39385	0.620153	-2.97253	0.00313149	0.0215946	-3.31104
CDK12	-2.39274	5.07971	-7.90724	2.57e-14	3.93e-12	21.3785
TFCP2	-2.39229	12.6126	-4.10851	4.83e-05	0.000670077	0.587545
TXLNA	-2.39107	20.0821	-2.81782	0.00507407	0.0319323	-3.74993
MXI1	-2.38895	7.03389	-4.64796	4.55e-06	8.89e-05	2.84205
ZDHHC9	-2.38885	13.6726	-3.39184	0.000763165	0.00685487	-2.00921
TULP3	-2.38683	8.11333	-3.5672	0.000404389	0.00405865	-1.41674
TCF12	-2.38639	5.90721	-7.26558	1.95e-12	1.95e-10	17.1214
DNAJC14	-2.3855	5.02982	-8.96668	1.17e-17	4.15e-15	28.9674
NUFIP2	-2.38542	11.8542	-2.82903	0.00490312	0.0311318	-3.71889
AC245041.1	-2.38386	4.94209	-2.88692	0.00410056	0.0269103	-3.55667
SLC6A6	-2.38073	8.90919	-2.72534	0.00670463	0.0397289	-4.00154
FOXRED2	-2.37976	6.31821	-3.64023	0.000308003	0.00322916	-1.1617
AP3D1	-2.37972	21.082	-2.97775	0.00307977	0.0213096	-3.29583
KITLG	-2.37604	4.02381	-2.9949	0.00291544	0.0204528	-3.24572
SPRR4	-2.37278	0.833483	-4.41975	1.27e-05	0.00021458	1.85751
VANGL1	-2.37046	5.4352	-6.74301	5.42e-11	3.87e-09	13.8597
RNF168	-2.36786	6.16054	-6.55185	1.75e-10	1.09e-08	12.7148
CDC23	-2.36654	7.7027	-7.19606	3.07e-12	2.9e-10	16.6765
PDCD11	-2.36578	8.73863	-5.9592	5.55e-09	2.45e-07	9.3367
STK17A	-2.36504	7.91755	-2.84223	0.00470849	0.0301327	-3.68218
COA7	-2.36495	7.2079	-6.72682	5.99e-11	4.25e-09	13.7617
ITGB8	-2.36462	2.36839	-6.76635	4.69e-11	3.41e-09	14.0013
PIP5K1A	-2.36415	12.1578	-2.71193	0.00697683	0.0409777	-4.03735
TPD52L1	-2.35916	4.67973	-3.41924	0.000692275	0.00632243	-1.9185
SLC22A23	-2.35785	4.27629	-5.44108	9.23e-08	2.92e-06	6.60418
MFSD6	-2.35751	9.07163	-4.01333	7.14e-05	0.000935519	0.216155
ASH1L	-2.35522	4.73076	-8.30294	1.57e-15	3.26e-13	24.1347
TOX4	-2.35082	10.1028	-6.21792	1.26e-09	6.45e-08	10.779
PBRM1	-2.34591	6.61346	-6.35802	5.56e-10	3.08e-08	11.5811
CHSY1	-2.34583	8.4197	-4.53166	7.73e-06	0.000139838	2.33473
DNAJA2	-2.34178	16.8579	-3.11748	0.00195536	0.014775	-2.87947
MYOSLID	-2.3379	1.36944	-4.45621	1.08e-05	0.000187332	2.0118
KIF4A	-2.33743	7.52152	-3.98736	7.94e-05	0.00101987	0.116202
RB1CC1	-2.33719	8.44046	-5.3038	1.88e-07	5.49e-06	5.91598
NIPBL	-2.33497	6.78229	-6.39427	4.49e-10	2.53e-08	11.791
GOPC	-2.33364	8.11539	-6.3485	5.89e-10	3.24e-08	11.5261
RAD50	-2.33352	5.97862	-8.14597	4.81e-15	8.95e-13	23.0297
UBR4	-2.33284	6.07085	-8.39864	7.87e-16	1.79e-13	24.8156
SPAG5	-2.33278	10.3106	-2.69787	0.00727283	0.0423249	-4.07472
GFM1	-2.33034	6.09281	-8.51634	3.34e-16	8.34e-14	25.6605
ISG20L2	-2.32753	11.2519	-4.72938	3.12e-06	6.39e-05	3.20407
ARL6IP6	-2.32716	7.17082	-5.90305	7.6e-09	3.24e-07	9.0304
EIF2AK2	-2.32687	8.06646	-4.74313	2.93e-06	6.05e-05	3.26578
XPO6	-2.3267	17.1087	-2.83633	0.00479459	0.0305616	-3.69861
PREP	-2.3267	14.8105	-3.12347	0.00191695	0.0145611	-2.86123
SLC25A43	-2.32508	8.27312	-3.70679	0.000239375	0.00260752	-0.925056
MIEF1	-2.32215	5.57794	-8.84534	2.93e-17	9.47e-15	28.065
MALL	-2.32165	2.34897	-4.86965	1.61e-06	3.6e-05	3.84097
CHAMP1	-2.31629	5.19492	-6.06551	3.04e-09	1.43e-07	9.92316
CUL4A	-2.31483	12.1418	-4.2236	2.98e-05	0.000444868	1.04727
ARL5A	-2.31458	5.59914	-7.36802	9.95e-13	1.06e-10	17.7828
NSD1	-2.31231	4.4266	-10.577	3.15e-23	4e-20	41.6654
ICE1	-2.31161	5.82576	-6.21157	1.31e-09	6.66e-08	10.743
KLK13	-2.31104	1.53162	-3.06431	0.00232897	0.0169987	-3.04006
AK4	-2.30953	3.49085	-4.62894	4.97e-06	9.57e-05	2.7583
STRN	-2.30851	4.69467	-10.986	1e-24	1.78e-21	45.0846
NOP9	-2.30664	6.66888	-6.2987	7.89e-10	4.23e-08	11.2397
ABCA12	-2.30565	1.12039	-8.58694	1.99e-16	5.34e-14	26.1712
MED14	-2.30103	6.30606	-7.18575	3.28e-12	3.08e-10	16.6108
UCHL5	-2.30014	5.65876	-5.61062	3.76e-08	1.33e-06	7.47503
EMC1	-2.29963	7.88139	-6.26323	9.71e-10	5.06e-08	11.0368
RFC5	-2.2992	8.66695	-3.93331	9.87e-05	0.00122554	-0.0898724
TENM2	-2.29809	1.65592	-3.83323	0.000146768	0.00171989	-0.464533
GFM2	-2.29675	6.5396	-6.92515	1.74e-11	1.4e-09	14.9749
OSBPL11	-2.29661	5.55659	-7.63192	1.7e-13	2.18e-11	19.5189
C1orf74	-2.29512	2.88385	-4.13295	4.36e-05	0.000613535	0.684206
TXNDC9	-2.2946	10.9294	-3.08391	0.00218424	0.0161387	-2.98118
ARID5B	-2.29138	7.66289	-3.58323	0.000381077	0.00386099	-1.36117
FBXO21	-2.29067	7.78904	-5.23394	2.68e-07	7.49e-06	5.57162
EDEM3	-2.28802	6.36864	-6.21086	1.32e-09	6.68e-08	10.7389
MGAT5	-2.2877	7.39535	-3.09837	0.0020828	0.0155377	-2.93751
NEURL1B	-2.287	4.9208	-3.56937	0.000401156	0.00402923	-1.40923
RAP2A	-2.28501	6.65178	-5.35304	1.46e-07	4.38e-06	6.1611
TOM1L2	-2.28101	8.99124	-2.96755	0.00318159	0.0218843	-3.32553
MAFG	-2.27966	6.64163	-4.72604	3.17e-06	6.47e-05	3.18914
UBE3A	-2.27962	5.7059	-7.86326	3.49e-14	5.17e-12	21.0782
DCK	-2.27774	8.13146	-3.70773	0.000238527	0.00260253	-0.921718
PSME4	-2.27695	10.8935	-5.01246	8.08e-07	1.96e-05	4.50631
CTR9	-2.27445	9.58904	-4.90849	1.34e-06	3.04e-05	4.02024
NDE1	-2.27081	4.61728	-6.02639	3.8e-09	1.74e-07	9.70632
SLC12A6	-2.26943	3.687	-6.48016	2.69e-10	1.6e-08	12.2923
RRM2B	-2.26746	7.57734	-3.21267	0.00142116	0.0113919	-2.58543
TBC1D9B	-2.26245	11.4118	-4.99091	8.97e-07	2.15e-05	4.40482
CHMP3	-2.26074	12.5112	-4.35684	1.68e-05	0.000271598	1.59403
MIR4664	-2.25903	2.64323	-6.75901	4.91e-11	3.55e-09	13.9567
DHX32	-2.25842	10.2071	-5.54074	5.46e-08	1.85e-06	7.11332
MTFR1	-2.25692	7.27244	-5.72828	1.99e-08	7.53e-07	8.09281
DICER1	-2.25617	5.7286	-7.51771	3.67e-13	4.37e-11	18.7619
NIPAL1	-2.25553	5.80249	-2.80575	0.00526418	0.0328959	-3.78322
KDM5C	-2.255	15.8498	-3.09278	0.00212147	0.0157886	-2.95441
UBE2Q2	-2.25438	9.78265	-3.51512	0.000489672	0.00476403	-1.59563
B3GNT7	-2.25311	2.94425	-3.94585	9.39e-05	0.00117359	-0.0422886
NPEPPS	-2.25275	9.90211	-4.66362	4.24e-06	8.34e-05	2.91127
NR1D2	-2.25204	7.82594	-4.53286	7.69e-06	0.000139271	2.33991
AHCTF1	-2.25187	5.56659	-9.14526	3.02e-18	1.27e-15	30.3101
DERA	-2.25181	11.6391	-3.0236	0.0026582	0.0189456	-3.16122
NDUFS1	-2.25148	6.00455	-8.48117	4.32e-16	1.05e-13	25.4072
BUB1	-2.25116	6.60309	-4.46744	1.03e-05	0.00017966	2.05957
SNX7	-2.24878	13.8948	-2.7741	0.00579395	0.0354403	-3.8699
LETM1	-2.24814	8.87794	-5.14231	4.25e-07	1.13e-05	5.12598
FOXJ3	-2.24365	8.67608	-3.01586	0.00272546	0.0193473	-3.18409
GORASP2	-2.24355	20.8671	-2.88517	0.00412302	0.0270146	-3.56164
SRPK2	-2.24329	6.63393	-6.63301	1.07e-10	7.13e-09	13.1976
TET3	-2.24256	4.5078	-6.57529	1.51e-10	9.65e-09	12.8537
UBE4A	-2.24189	4.66266	-8.98131	1.05e-17	3.79e-15	29.0767
STAG1	-2.2388	3.49398	-10.9748	1.1e-24	1.89e-21	44.9901
PIK3R4	-2.2344	6.64293	-7.98674	1.48e-14	2.41e-12	21.9245
CCNC	-2.23424	8.25793	-5.36868	1.34e-07	4.08e-06	6.23937
BIRC6	-2.23048	4.57374	-10.6301	2.02e-23	2.63e-20	42.1052
P4HA2	-2.22846	6.71126	-4.05686	5.98e-05	0.000807052	0.384994
COPG2	-2.22815	15.0471	-2.76083	0.00602986	0.0365339	-3.90593
FMNL2	-2.22198	4.91321	-4.37552	1.55e-05	0.000253399	1.6719
PRRC1	-2.22198	8.06152	-6.34519	6e-10	3.29e-08	11.507
RAB27B	-2.22064	5.90649	-3.05829	0.00237516	0.0172672	-3.05807
SP2	-2.21892	9.38228	-5.62173	3.54e-08	1.26e-06	7.53291
URB1	-2.21885	4.49636	-8.40414	7.56e-16	1.72e-13	24.8548
ZBTB33	-2.21861	6.36484	-6.85431	2.71e-11	2.09e-09	14.5384
PPP6C	-2.21794	14.4126	-4.0949	5.11e-05	0.000704225	0.533958
GPBP1L1	-2.21309	16.4446	-3.59165	0.00036934	0.00376424	-1.33188
RBFOX2	-2.213	9.24583	-4.70529	3.49e-06	7.05e-05	3.0964
TWISTNB	-2.21136	6.2182	-4.63092	4.92e-06	9.49e-05	2.76698
LZIC	-2.2113	8.26133	-5.81266	1.25e-08	5e-07	8.54253
ERC1	-2.20984	3.71072	-7.6697	1.32e-13	1.73e-11	19.7712
SEC63	-2.2098	9.91915	-5.01513	7.97e-07	1.94e-05	4.5189
FANCE	-2.20929	6.32722	-4.16949	3.74e-05	0.000538831	0.82966
LPCAT3	-2.20789	5.41305	-4.92763	1.22e-06	2.81e-05	4.10905
SERTAD2	-2.20754	8.73843	-3.85147	0.000136614	0.00161904	-0.396908
DENND4C	-2.20703	4.9123	-5.0748	5.94e-07	1.5e-05	4.80207
ECPAS	-2.20634	13.0775	-3.637	0.000311763	0.00326345	-1.17308
TMX4	-2.2044	7.3135	-3.81872	0.000155352	0.00180599	-0.518129
OXR1	-2.2025	7.43165	-3.61543	0.000338008	0.00348956	-1.24884
DIRC2	-2.20227	6.64466	-4.6165	5.26e-06	0.000100609	2.70367
PLEKHG5	-2.19996	5.92138	-4.05245	6.09e-05	0.000820118	0.367845
VPS36	-2.19971	8.18851	-4.26257	2.52e-05	0.000384924	1.20558
FECH	-2.19966	5.2868	-4.92664	1.23e-06	2.82e-05	4.10443
SYNE2	-2.1986	3.32736	-8.30724	1.52e-15	3.18e-13	24.1651
TNRC18	-2.19547	11.7415	-3.73962	0.000211097	0.00235329	-0.806864
KDM2A	-2.19474	15.3733	-2.87588	0.00424379	0.0276902	-3.58787
ASAP2	-2.19282	2.80694	-8.88325	2.2e-17	7.25e-15	28.346
FBXW11	-2.18935	6.97785	-7.73646	8.35e-14	1.13e-11	20.2193
UBXN7	-2.18837	4.59157	-9.29038	9.88e-19	4.62e-16	31.4141
KCNK1	-2.18836	7.81459	-3.161	0.00169154	0.0131464	-2.74607
U2SURP	-2.18811	10.9178	-4.15793	3.93e-05	0.000562135	0.783527
NR3C1	-2.18664	3.69017	-5.97759	5.01e-09	2.23e-07	9.43749
MYO18A	-2.18533	5.67018	-4.17384	3.67e-05	0.000530011	0.84709
NUP58	-2.18278	5.01006	-7.84078	4.08e-14	5.89e-12	20.9252
MTMR12	-2.18274	5.55331	-6.28614	8.5e-10	4.52e-08	11.1677
PLEKHG3	-2.17933	5.44649	-5.54029	5.47e-08	1.85e-06	7.11102
KDM1B	-2.17844	5.67771	-4.21146	3.13e-05	0.000464863	0.998254
ROCK1	-2.17635	4.71853	-7.98614	1.48e-14	2.41e-12	21.9203
SBNO1	-2.17604	4.61957	-9.81695	1.57e-20	1.09e-17	35.5121
SOX21	-2.1755	2.24986	-3.11859	0.00194817	0.0147373	-2.87609
NMT1	-2.17528	19.8391	-3.25605	0.00122565	0.0100807	-2.44864
MBTPS1	-2.17419	13.0285	-3.4318	0.000661879	0.00610232	-1.87669
NBN	-2.17381	11.3006	-3.45866	0.000600984	0.00564921	-1.78676
CAMSAP1	-2.17285	5.3323	-6.59421	1.35e-10	8.71e-09	12.9662
KLF7	-2.17215	3.16091	-7.49079	4.4e-13	5.16e-11	18.5847
MCM3AP	-2.17038	7.82982	-5.57689	4.51e-08	1.57e-06	7.29994
KDM5A	-2.16759	5.11967	-8.17366	3.96e-15	7.4e-13	23.2236
DERL1	-2.16435	13.7032	-3.43651	0.000650791	0.00602295	-1.86096
ZNF106	-2.16391	3.79713	-10.9587	1.26e-24	2.1e-21	44.8543
ZC3H13	-2.16041	5.89461	-7.0891	6.12e-12	5.4e-10	15.9987
TMPRSS13	-2.15924	2.1063	-5.15974	3.9e-07	1.04e-05	5.21021
BMPR2	-2.1587	6.86462	-6.07272	2.92e-09	1.38e-07	9.96328
BFAR	-2.15608	14.671	-2.959	0.00326916	0.0223848	-3.35031
FHDC1	-2.1551	3.12385	-4.72069	3.25e-06	6.63e-05	3.16518
STAM	-2.15447	7.73378	-5.24045	2.59e-07	7.28e-06	5.60356
UFL1	-2.14987	8.67464	-3.95898	8.9e-05	0.00112161	0.00769242
STRN3	-2.14887	5.60514	-8.356	1.07e-15	2.37e-13	24.5115
MUL1	-2.14869	17.9373	-2.94203	0.00344973	0.0233694	-3.39935
SART3	-2.14818	8.33066	-6.75404	5.06e-11	3.65e-09	13.9266
PCDHGC3	-2.14784	2.11859	-7.77347	6.48e-14	8.98e-12	20.4689
CEP85	-2.14759	4.44772	-6.07579	2.87e-09	1.36e-07	9.98034
LGR4	-2.14708	4.69706	-4.66497	4.21e-06	8.3e-05	2.91721
SNRNP40	-2.14685	12.1555	-3.81556	0.000157282	0.00182387	-0.529765
SRCAP	-2.14647	11.1937	-4.17542	3.65e-05	0.000527115	0.85339
PPME1	-2.14631	9.58479	-3.86985	0.000127062	0.00152138	-0.3285
ABCF2	-2.14513	17.1236	-2.88344	0.0041452	0.0271391	-3.56652
TAOK1	-2.14198	5.14442	-6.34407	6.04e-10	3.31e-08	11.5006
SLC26A2	-2.13851	3.71336	-3.46907	0.000578821	0.00548164	-1.75173
TMF1	-2.13649	6.38566	-5.48591	7.3e-08	2.38e-06	6.83226
ASAP1	-2.13047	6.10869	-4.6116	5.38e-06	0.000102628	2.68221
PKP4	-2.1291	7.52433	-4.97443	9.72e-07	2.3e-05	4.32748
CFAP97	-2.12901	4.47988	-8.88136	2.23e-17	7.31e-15	28.332
SHOC2	-2.12892	8.91551	-6.50506	2.31e-10	1.4e-08	12.4386
MBD2	-2.12883	16.4088	-2.83147	0.00486663	0.0309443	-3.71212
GTPBP4	-2.12791	13.0902	-2.94659	0.00340029	0.0231019	-3.38618
KDSR	-2.1269	7.13951	-6.33199	6.49e-10	3.53e-08	11.431
NCAPG	-2.12542	5.32746	-4.8493	1.77e-06	3.93e-05	3.74754
OTUD4	-2.12386	5.26235	-5.74348	1.83e-08	6.99e-07	8.17339
CWH43	-2.1228	1.87203	-3.80028	0.000166942	0.00192252	-0.585942
CDC5L	-2.12162	9.51354	-3.98854	7.9e-05	0.00101572	0.120744
DNAJC11	-2.12077	6.86546	-6.67755	8.11e-11	5.58e-09	13.4647
MYCBP2	-2.11593	3.82979	-8.27416	1.93e-15	3.92e-13	23.9309
PUS7	-2.11577	5.49936	-5.76805	1.6e-08	6.22e-07	8.30405
SFXN1	-2.11349	7.15119	-6.22711	1.2e-09	6.14e-08	10.8312
PPRC1	-2.1125	10.0998	-5.33054	1.64e-07	4.87e-06	6.04885
USP34	-2.11177	2.94701	-11.967	1.96e-28	6.98e-25	53.5566
TP53BP2	-2.11149	8.01149	-4.95953	1.05e-06	2.46e-05	4.25771
SIPA1L2	-2.11064	4.25513	-5.47786	7.61e-08	2.47e-06	6.79116
LPCAT2	-2.10941	3.85304	-4.48909	9.36e-06	0.000165179	2.15191
ARL5B	-2.1092	6.21782	-5.0064	8.32e-07	2.01e-05	4.47776
DNTTIP2	-2.10265	10.5302	-3.73159	0.000217711	0.00241041	-0.835879
TMED5	-2.1001	7.85459	-4.6467	4.58e-06	8.94e-05	2.83648
WDR47	-2.09977	3.72789	-9.72887	3.17e-20	1.97e-17	34.8169
GNL3L	-2.09911	4.25355	-7.65309	1.47e-13	1.91e-11	19.6602
DHX8	-2.09765	7.8738	-6.85	2.79e-11	2.14e-09	14.5119
FAM3C2	-2.0975	3.61158	-5.2533	2.43e-07	6.89e-06	5.66663
SETD7	-2.09747	4.27461	-8.60642	1.73e-16	4.75e-14	26.3127
UNC119B	-2.09709	5.01792	-4.93948	1.15e-06	2.67e-05	4.16417
RHOT1	-2.09529	5.67517	-4.31154	2.04e-05	0.000320801	1.40638
ELOVL7	-2.08782	2.94621	-6.44936	3.23e-10	1.89e-08	12.1119
KCTD20	-2.08758	10.1454	-4.61488	5.3e-06	0.000101319	2.69658
EEA1	-2.08714	3.73538	-8.51172	3.46e-16	8.58e-14	25.6271
LNX2	-2.08524	5.21351	-6.06152	3.11e-09	1.46e-07	9.901
ARMT1	-2.08442	8.02037	-5.64057	3.2e-08	1.15e-06	7.63126
RNF138	-2.08399	5.77271	-4.85539	1.72e-06	3.83e-05	3.77546
TBC1D23	-2.08275	6.95993	-6.99342	1.13e-11	9.47e-10	15.3989
XPO5	-2.08231	8.31378	-4.20442	3.23e-05	0.000475382	0.969846
TMEM245	-2.07992	7.06599	-4.67308	4.06e-06	8.05e-05	2.95315
VAPB	-2.07544	6.41183	-6.88537	2.23e-11	1.74e-09	14.7293
PRKAA1	-2.07536	10.9655	-3.09767	0.00208759	0.0155691	-2.93962
HMGXB4	-2.07479	5.02711	-7.54356	3.09e-13	3.75e-11	18.9325
EML4	-2.07429	9.98582	-3.13405	0.00185073	0.0141386	-2.82889
TRIM33	-2.07266	5.95877	-6.52332	2.07e-10	1.27e-08	12.5462
MORC4	-2.06846	4.88355	-6.18461	1.53e-09	7.7e-08	10.5904
PPIG	-2.0679	9.51623	-5.07324	5.99e-07	1.51e-05	4.79465
MORC3	-2.06776	6.3282	-5.28369	2.08e-07	6.02e-06	5.81646
SH3GLB1	-2.0619	18.0018	-3.13809	0.00182601	0.0139878	-2.81651
HSD17B12	-2.0605	7.10348	-5.67379	2.68e-08	9.8e-07	7.80536
NAE1	-2.05855	11.6646	-3.55211	0.000427535	0.0042605	-1.4688
KLHL12	-2.05722	10.8466	-3.88999	0.000117315	0.00142094	-0.253136
EXOC5	-2.05694	3.99503	-10.2708	3.97e-22	4.07e-19	39.1541
MTOR	-2.05688	5.89654	-7.72621	8.96e-14	1.21e-11	20.1503
GATAD2A	-2.05536	13.9172	-3.59223	0.000368549	0.0037576	-1.32987
GALNT7	-2.05507	6.86338	-4.25865	2.56e-05	0.00039065	1.18961
ATF1	-2.05472	6.99651	-5.39965	1.15e-07	3.53e-06	6.39491
TBC1D14	-2.05328	2.45554	-11.7897	9.42e-28	2.51e-24	51.9987
ZBTB4	-2.04784	14.3576	-2.88507	0.00412433	0.0270199	-3.56193
KAT6A	-2.04714	4.53335	-6.67653	8.16e-11	5.6e-09	13.4585
SLC17A5	-2.04224	8.41501	-2.63326	0.00878355	0.049072	-4.24399
WWP1	-2.04091	9.10964	-3.35688	0.000863464	0.00758466	-2.12396
ACVR1B	-2.04077	8.98657	-3.29216	0.00108225	0.0091307	-2.33346
FAM83A-AS1	-2.03987	2.84811	-3.19593	0.00150407	0.0119257	-2.63776
MFAP3	-2.03821	2.19552	-14.3702	4.51e-38	1.2e-33	75.6122
MAPK1IP1L	-2.03757	11.7639	-4.13337	4.35e-05	0.000612636	0.685851
NETO2	-2.03568	3.40453	-4.99535	8.78e-07	2.11e-05	4.42568
NCOR1	-2.0347	5.70077	-6.86805	2.49e-11	1.92e-09	14.6227
CSNK2A2	-2.03429	11.6422	-4.14339	4.18e-05	0.000590775	0.725652
MMS19	-2.03341	11.4663	-4.30313	2.12e-05	0.0003306	1.37176
ELOVL4	-2.03338	1.46245	-4.96097	1.04e-06	2.44e-05	4.26447
PPP3R1	-2.03308	17.7662	-3.43055	0.000664838	0.00612427	-1.88085
WDR3	-2.03156	4.47922	-8.07993	7.68e-15	1.35e-12	22.5694
KIF20B	-2.02982	2.84145	-10.7341	8.44e-24	1.13e-20	42.9703
PHF6	-2.028	4.44063	-4.40278	1.37e-05	0.000229562	1.78611
ATP6V1B2	-2.027	9.24143	-3.37208	0.000818437	0.00726933	-2.07421
RPRD1A	-2.02637	6.38358	-6.01307	4.1e-09	1.86e-07	9.63279
TTC9	-2.02388	5.37574	-3.09846	0.00208218	0.0155353	-2.93723
ACAP2	-2.02332	5.01204	-8.3145	1.44e-15	3.05e-13	24.2166
GPATCH8	-2.02275	5.90013	-7.91302	2.47e-14	3.79e-12	21.418
NCBP1	-2.02188	8.48665	-4.80655	2.17e-06	4.68e-05	3.5524
TMEM209	-2.02131	5.77334	-6.5824	1.45e-10	9.28e-09	12.896
BPTF	-2.01967	5.02419	-7.60232	2.08e-13	2.62e-11	19.3219
ITPRIP	-2.0191	6.54702	-3.42779	0.00067143	0.00617753	-1.89003
EDC4	-2.01889	7.42792	-4.56515	6.65e-06	0.000123287	2.47963
MAST4	-2.01869	5.28563	-4.51895	8.19e-06	0.000146918	2.28
SRRM1	-2.01612	11.8834	-3.58333	0.000380938	0.00386032	-1.36083
MEF2A	-2.01582	5.01921	-7.3222	1.35e-12	1.39e-10	17.4861
PIK3R1	-2.01581	4.96224	-3.52866	0.000465999	0.00457039	-1.54934
DOCK9	-2.01579	4.34286	-6.57404	1.53e-10	9.7e-09	12.8464
RCN2	-2.01579	7.88152	-4.8134	2.1e-06	4.55e-05	3.58356
MPP7	-2.00985	4.21969	-5.06625	6.2e-07	1.56e-05	4.76134
RIT1	-2.00798	10.0971	-3.16519	0.00166798	0.0129937	-2.73315
MTUS1	-2.00672	5.06955	-4.91243	1.31e-06	2.99e-05	4.0385
N4BP1	-2.00593	8.19722	-4.70553	3.49e-06	7.05e-05	3.09748
TMEM184C	-2.0015	6.60181	-5.89149	8.11e-09	3.43e-07	8.96768
RLF	-2.0002	5.0021	-5.06061	6.38e-07	1.59e-05	4.73448
MRPL19	-1.99967	9.22628	-5.08011	5.79e-07	1.47e-05	4.82743
LRBA	-1.9983	4.68873	-6.79552	3.91e-11	2.88e-09	14.1788
COBLL1	-1.99759	3.19229	-5.49352	7.01e-08	2.3e-06	6.87112
ZNF395	-1.99685	8.66027	-3.27034	0.00116692	0.00970235	-2.40321
PM20D2	-1.99645	4.00105	-5.94313	6.07e-09	2.66e-07	9.24877
PRDM4	-1.99456	7.87505	-6.59058	1.38e-10	8.87e-09	12.9446
NCAPG2	-1.994	5.48786	-4.55455	6.97e-06	0.000128421	2.43366
DOP1B	-1.99237	4.87234	-3.97302	8.41e-05	0.00107098	0.0612918
TUT7	-1.99208	5.32276	-6.49224	2.5e-10	1.5e-08	12.3632
KIF13A	-1.992	5.30804	-5.18748	3.39e-07	9.17e-06	5.34479
CEP170B	-1.99009	13.2726	-2.63914	0.00863534	0.0484469	-4.22876
BBX	-1.989	4.86147	-7.82421	4.57e-14	6.56e-12	20.8126
AMMECR1	-1.98887	4.5833	-6.40144	4.3e-10	2.45e-08	11.8326
STK38L	-1.98749	6.76835	-3.63498	0.000314139	0.00328638	-1.18019
SLC12A2	-1.98715	3.47437	-5.08164	5.75e-07	1.46e-05	4.83473
CNNM4	-1.98678	6.02584	-4.75544	2.77e-06	5.76e-05	3.32117
CAMK2D	-1.98595	5.19566	-5.12177	4.71e-07	1.23e-05	5.02705
MAD2L1	-1.98538	5.50925	-4.27269	2.41e-05	0.000370384	1.24692
SMPD4	-1.98493	10.5905	-4.53046	7.77e-06	0.000140455	2.32954
ADCY3	-1.98356	5.67344	-4.31277	2.03e-05	0.000319282	1.41147
LONP2	-1.98313	8.34197	-4.81496	2.09e-06	4.53e-05	3.59069
LIMS1	-1.98168	8.75577	-4.03258	6.6e-05	0.000878188	0.290617
SUN1	-1.98053	11.1857	-3.1262	0.00189965	0.0144543	-2.85289
ERAP1	-1.98019	8.88712	-2.86911	0.00433372	0.0282011	-3.60692
SNX19	-1.97911	7.08601	-5.33612	1.59e-07	4.74e-06	6.07666
HINT3	-1.97905	9.03112	-4.85038	1.77e-06	3.91e-05	3.7525
KIAA1551	-1.97851	6.04718	-4.31087	2.05e-05	0.000321543	1.40362
MACF1	-1.97429	3.93516	-5.68704	2.49e-08	9.2e-07	7.87504
IREB2	-1.97235	4.41098	-9.78744	1.99e-20	1.33e-17	35.2788
CAPZA2	-1.96844	11.0342	-3.22945	0.00134236	0.0108664	-2.53274
HAUS2	-1.96829	5.23346	-8.00127	1.34e-14	2.21e-12	22.0247
UBTD2	-1.96766	9.12713	-4.43736	1.18e-05	0.00020054	1.9319
PPIL4	-1.96698	9.59257	-4.66185	4.27e-06	8.39e-05	2.90341
SLC30A9	-1.96682	7.59362	-5.95664	5.63e-09	2.48e-07	9.32264
NCAPD3	-1.96569	4.46246	-6.78162	4.27e-11	3.12e-09	14.0941
SEC24A	-1.96524	4.27197	-9.97272	4.49e-21	3.8e-18	36.7511
DNAJC13	-1.96474	7.08202	-6.91862	1.81e-11	1.45e-09	14.9345
PPP1R8	-1.964	17.5851	-3.14299	0.00179649	0.0138093	-2.80151
FBXO11	-1.96229	3.7972	-10.0416	2.57e-21	2.29e-18	37.3024
2022-03-05	-1.96205	9.81327	-4.57694	6.3e-06	0.000117582	2.53088
PSMD5	-1.96175	8.07635	-4.82622	1.98e-06	4.33e-05	3.64198
MORF4L1P1	-1.96068	5.73904	-7.1369	4.5e-12	4.12e-10	16.3006
DCUN1D1	-1.96052	4.91111	-7.60711	2.01e-13	2.54e-11	19.3537
ZNF24	-1.9604	8.11156	-4.9814	9.4e-07	2.24e-05	4.36016
UHRF1	-1.95915	5.71231	-4.5621	6.74e-06	0.000124711	2.46639
NCOR2	-1.95624	10.6663	-3.10973	0.00200617	0.0150778	-2.90306
PRKACB	-1.95406	6.37616	-3.59737	0.000361561	0.00369908	-1.31195
ADNP2	-1.95301	5.31667	-7.61542	1.9e-13	2.42e-11	19.4091
IGF1R	-1.95034	4.94875	-4.63768	4.77e-06	9.27e-05	2.79674
MBNL2	-1.94979	12.038	-2.78802	0.00555526	0.034313	-3.83189
RLIM	-1.94937	5.87014	-7.20562	2.88e-12	2.74e-10	16.7376
CHD1L	-1.94928	12.6821	-2.68964	0.00745127	0.0431141	-4.0965
MEGF9	-1.94715	5.5679	-4.18159	3.56e-05	0.000515826	0.878107
YLPM1	-1.94685	4.93053	-9.68781	4.39e-20	2.63e-17	34.494
C5orf22	-1.94517	6.9995	-4.39153	1.44e-05	0.000239097	1.73889
KIF1BP	-1.94323	8.63434	-5.13794	4.34e-07	1.15e-05	5.1049
TEX2	-1.94322	4.45172	-7.72482	9.04e-14	1.22e-11	20.141
GMFB	-1.94253	5.53287	-6.30685	7.52e-10	4.05e-08	11.2865
ACVR1	-1.94063	7.20496	-4.31732	1.99e-05	0.000314267	1.43023
GTF3C1	-1.93451	10.0656	-4.1775	3.62e-05	0.000523227	0.861719
COX15	-1.93385	9.02071	-5.55012	5.2e-08	1.77e-06	7.16166
PSMD12	-1.93355	15.5161	-3.00059	0.00286268	0.0201498	-3.22903
EHBP1	-1.93138	4.98411	-5.06148	6.35e-07	1.59e-05	4.73861
DEPDC1	-1.93055	3.05561	-7.21778	2.66e-12	2.56e-10	16.8152
IWS1	-1.93035	15.1485	-3.49175	0.000533167	0.00512274	-1.67508
SNX18	-1.92973	4.95907	-6.6068	1.25e-10	8.15e-09	13.0412
TCTN3	-1.92781	13.3096	-3.5906	0.000370779	0.00377602	-1.33552
NOL6	-1.92284	13.3906	-2.6987	0.00725495	0.0422393	-4.0725
CCDC43	-1.92088	10.7635	-3.94329	9.48e-05	0.00118433	-0.0520117
MED13L	-1.92051	3.49986	-9.15681	2.76e-18	1.18e-15	30.3976
MRPL44	-1.917	13.9	-3.12691	0.00189519	0.0144225	-2.85073
HOXD13	-1.9159	1.74053	-4.04126	6.37e-05	0.000853194	0.324319
TAF9B	-1.90992	10.1201	-2.84629	0.00465007	0.0298481	-3.67086
RNF141	-1.90957	5.1624	-5.92106	6.87e-09	2.96e-07	9.12839
FOXN2	-1.90924	3.5797	-8.03209	1.08e-14	1.82e-12	22.2377
CEP350	-1.90917	3.71283	-9.1887	2.16e-18	9.38e-16	30.6394
PDLIM5	-1.90898	7.93547	-3.54326	0.000441688	0.00437295	-1.49926
P2RY2	-1.90768	5.60696	-3.23257	0.00132816	0.0107715	-2.52291
SNHG16	-1.90635	4.70008	-7.48393	4.61e-13	5.38e-11	18.5397
GABRQ	-1.90466	0.998242	-3.02638	0.0026344	0.0188135	-3.15299
VIRMA	-1.90457	5.9964	-6.50964	2.25e-10	1.37e-08	12.4656
KLF11	-1.90073	4.44588	-5.00062	8.56e-07	2.06e-05	4.4505
DR1	-1.90037	6.73757	-6.6177	1.17e-10	7.69e-09	13.1062
SLC35A3	-1.89964	4.94056	-6.48827	2.56e-10	1.53e-08	12.3399
BECN1	-1.89843	8.88038	-4.57839	6.26e-06	0.000116967	2.53717
LTB4R	-1.89799	3.85867	-2.73834	0.00645003	0.0385542	-3.96667
EXOC2	-1.8978	7.192	-6.13069	2.09e-09	1.02e-07	10.287
THOC2	-1.89583	6.88499	-3.6919	0.000253345	0.00273901	-0.978346
VTA1	-1.8957	7.43551	-6.12407	2.18e-09	1.06e-07	10.2499
RAI1	-1.89511	7.73268	-3.45388	0.00061143	0.0057232	-1.80283
PAIP2	-1.89205	16.0558	-2.65146	0.0083319	0.0470812	-4.19672
ITFG1	-1.89189	6.55386	-5.53627	5.59e-08	1.88e-06	7.09033
TROVE2	-1.88858	3.19122	-8.76502	5.33e-17	1.62e-14	27.4722
PHACTR4	-1.88827	7.81394	-5.60143	3.95e-08	1.39e-06	7.42725
RAB35	-1.88604	16.2924	-3.21907	0.00139063	0.0111791	-2.56537
FBXO34	-1.88435	8.9328	-4.01975	6.96e-05	0.000916997	0.240934
MTIF2	-1.88364	12.9835	-3.62278	0.000328842	0.00341477	-1.22308
SLC11A2	-1.88332	6.15325	-4.64036	4.72e-06	9.17e-05	2.80856
MED21	-1.88178	9.00976	-3.67759	0.000267498	0.00286243	-1.02939
CNOT7	-1.8808	6.24773	-5.83533	1.11e-08	4.5e-07	8.66428
RC3H2	-1.88036	4.39971	-8.55835	2.46e-16	6.3e-14	25.964
EXOC6B	-1.87586	4.88702	-6.71822	6.32e-11	4.46e-09	13.7098
PIK3CB	-1.87581	4.88256	-5.15829	3.92e-07	1.05e-05	5.20323
SLC30A6	-1.87556	6.92967	-6.81317	3.51e-11	2.61e-09	14.2865
TMCC3	-1.8748	2.44303	-6.04155	3.49e-09	1.61e-07	9.79024
CASC4	-1.87438	12.0415	-2.85556	0.00451916	0.0291801	-3.64495
CUL2	-1.87358	8.60326	-4.8652	1.65e-06	3.67e-05	3.82051
EXTL3	-1.87354	3.85348	-6.97016	1.31e-11	1.07e-09	15.2541
SKI	-1.87314	12.8423	-3.26202	0.0012008	0.00991144	-2.42969
AEBP2	-1.87224	6.37076	-3.91021	0.000108248	0.00132708	-0.177139
KMT2E	-1.87219	7.21178	-4.64302	4.66e-06	9.07e-05	2.82027
ANKRD11	-1.87135	5.97519	-6.25322	1.03e-09	5.32e-08	10.9797
DNM1L	-1.87067	13.7402	-2.94634	0.00340299	0.0231144	-3.38691
UBE4B	-1.86498	7.06084	-4.99774	8.68e-07	2.09e-05	4.43696
DCTN6	-1.86468	10.6356	-3.59633	0.000362966	0.0037092	-1.31558
PAQR4	-1.86455	6.33604	-2.7867	0.00557752	0.0344186	-3.83551
VGLL4	-1.86449	6.26678	-4.14259	4.19e-05	0.000592442	0.722468
AKAP11	-1.86411	4.46316	-7.10211	5.63e-12	5.01e-10	16.0807
BLMH	-1.86403	9.6457	-2.67204	0.00784629	0.0449111	-4.14287
ZBED4	-1.86327	4.77433	-7.48342	4.62e-13	5.38e-11	18.5363
IDE	-1.86176	5.67622	-6.75585	5.01e-11	3.62e-09	13.9375
BPNT1	-1.86097	13.036	-2.77573	0.00576538	0.0353326	-3.86544
CNOT8	-1.86047	14.7084	-2.8883	0.00408303	0.0268118	-3.55278
THUMPD1	-1.85927	9.33828	-3.58598	0.000377198	0.00382896	-1.35159
JMJD1C	-1.8591	3.78873	-8.57084	2.24e-16	5.89e-14	26.0545
APPL2	-1.85571	7.25546	-3.70279	0.000243055	0.00264544	-0.939389
LPGAT1	-1.85568	8.00778	-4.35982	1.66e-05	0.000268589	1.6064
CPSF2	-1.85548	4.84823	-9.4781	2.29e-19	1.2e-16	32.8587
IMPACT	-1.85453	5.5888	-5.92114	6.87e-09	2.96e-07	9.12882
ERVMER34-1	-1.85228	2.31595	-3.09093	0.00213443	0.0158563	-2.96
AC015922.2	-1.85192	6.03424	-3.28013	0.00112821	0.00944817	-2.37197
TMEM131	-1.85172	5.03478	-6.56071	1.65e-10	1.04e-08	12.7673
UBR3	-1.8496	3.92542	-9.09441	4.45e-18	1.75e-15	29.926
CCNYL1	-1.84852	4.64841	-3.94442	9.44e-05	0.00117979	-0.0477106
DPYD	-1.84746	3.69214	-3.40047	0.000740149	0.00668528	-1.98073
KLHDC10	-1.84738	7.09085	-5.97953	4.95e-09	2.21e-07	9.44816
MCC	-1.84618	3.84057	-4.91984	1.27e-06	2.9e-05	4.07284
EXOC4	-1.8455	8.80862	-5.10578	5.1e-07	1.32e-05	4.95027
WDR36	-1.84336	4.53562	-8.0635	8.62e-15	1.48e-12	22.4553
MEX3C	-1.84056	5.079	-7.2905	1.66e-12	1.68e-10	17.2816
EPHA4	-1.83917	3.28443	-3.93285	9.89e-05	0.00122748	-0.0915916
DHX36	-1.83813	5.42974	-7.07192	6.83e-12	5.98e-10	15.8905
SLC35F2	-1.8364	7.09619	-2.73592	0.00649661	0.0387632	-3.97315
PTK2	-1.83637	11.0161	-2.80857	0.00521922	0.0326877	-3.77546
SOCS7	-1.83628	2.59128	-5.74514	1.82e-08	6.94e-07	8.18219
RPRD2	-1.83594	6.86131	-4.28379	2.3e-05	0.000355331	1.29234
PSMD14	-1.83539	10.0786	-3.69943	0.000246195	0.00267307	-0.951449
MAP3K20	-1.83494	3.59546	-4.814	2.1e-06	4.54e-05	3.58629
NOMO1	-1.83398	9.20046	-3.42003	0.000690314	0.00630992	-1.91586
GTSE1	-1.83307	4.96477	-4.7284	3.14e-06	6.41e-05	3.1997
QSER1	-1.83166	4.18015	-4.85861	1.7e-06	3.77e-05	3.79022
AC115837.1	-1.83157	3.05534	-10.5526	3.86e-23	4.68e-20	41.4642
SETD2	-1.83094	8.06264	-5.13533	4.4e-07	1.16e-05	5.0923
FBXO28	-1.83029	6.61358	-6.57056	1.56e-10	9.88e-09	12.8257
TEAD1	-1.82899	5.64336	-4.46129	1.06e-05	0.000183801	2.03341
PRDM1	-1.82856	3.87246	-4.13662	4.3e-05	0.0006055	0.698738
CLDN12	-1.82726	5.41279	-6.75025	5.18e-11	3.72e-09	13.9036
UBA3	-1.82719	13.5483	-2.73546	0.00650565	0.0387997	-3.9744
CSNK1G3	-1.826	5.67672	-7.30863	1.47e-12	1.5e-10	17.3985
BRCC3	-1.82313	8.29423	-3.36364	0.000843171	0.00744811	-2.10187
DTL	-1.82154	4.31919	-5.24399	2.55e-07	7.17e-06	5.62092
AC115618.2	-1.8213	7.28834	-3.82418	0.000152067	0.00177342	-0.497979
USP16	-1.82041	7.74372	-5.55465	5.07e-08	1.74e-06	7.18501
SEC23IP	-1.82037	6.07513	-7.15528	3.99e-12	3.68e-10	16.4172
UBFD1	-1.81763	6.99095	-3.94921	9.26e-05	0.00116083	-0.0295
AGGF1	-1.81697	6.27486	-7.32498	1.32e-12	1.37e-10	17.504
LLGL1	-1.8167	7.20223	-4.06183	5.86e-05	0.000792705	0.404409
FAM49B	-1.81631	9.16417	-3.44841	0.000623567	0.00582467	-1.82114
CDCA2	-1.81547	2.86529	-7.24303	2.26e-12	2.22e-10	16.9767
RAVER1	-1.81467	5.8289	-5.1261	4.61e-07	1.21e-05	5.04789
RNF20	-1.81144	9.24455	-3.84652	0.000139304	0.00164397	-0.4153
TMEM164	-1.80957	6.06178	-4.34315	1.78e-05	0.000285519	1.5371
COMMD8	-1.80703	10.9449	-3.40175	0.000736785	0.00665837	-1.97649
CCNY	-1.8022	13.4142	-3.41571	0.000701057	0.00638951	-1.93023
HSPA4L	-1.8013	1.28689	-9.28578	1.02e-18	4.71e-16	31.379
SBF1	-1.80051	9.89058	-2.98905	0.00297052	0.0207528	-3.26283
C5orf51	-1.79927	7.96037	-4.15219	4.02e-05	0.000573139	0.760636
INTS7	-1.79642	5.19824	-7.24505	2.23e-12	2.2e-10	16.9896
PPID	-1.79154	10.8106	-3.83183	0.000147575	0.00172783	-0.469707
CUL4B	-1.78689	9.52615	-4.44826	1.12e-05	0.000192874	1.97805
FAM168A	-1.7858	6.28913	-4.66204	4.27e-06	8.38e-05	2.90428
AC006329.1	-1.78146	2.48499	-3.43139	0.000662854	0.00610916	-1.87806
FZD5	-1.77884	3.64239	-3.49963	0.000518107	0.00499784	-1.64834
SLC5A3	-1.77781	3.61015	-6.17724	1.6e-09	8.01e-08	10.5489
LSG1	-1.77745	13.3355	-2.70102	0.00720541	0.0420334	-4.06635
SOS2	-1.77646	5.42911	-6.73821	5.58e-11	3.98e-09	13.8307
TGS1	-1.77644	7.6818	-4.19812	3.32e-05	0.000486471	0.944501
PSKH1	-1.77035	8.64582	-3.08107	0.00220465	0.0162625	-2.98972
GPSM2	-1.7698	3.53165	-5.2177	2.91e-07	8.04e-06	5.49214
PPFIBP1	-1.76918	4.25233	-5.01718	7.89e-07	1.92e-05	4.52858
TMEM106B	-1.7685	3.84823	-8.23384	2.58e-15	5.03e-13	23.6464
ORC1	-1.7678	3.73279	-5.95556	5.67e-09	2.49e-07	9.31674
GLS	-1.76483	6.82262	-2.93705	0.0035044	0.0236833	-3.41368
ZMYM4	-1.76465	7.25903	-5.66363	2.83e-08	1.03e-06	7.75199
ATG9A	-1.76404	9.64988	-4.20806	3.18e-05	0.000470127	0.984535
E2F7	-1.76282	1.85754	-7.54627	3.03e-13	3.69e-11	18.9504
DST	-1.76271	4.71531	-3.41531	0.00070205	0.00639528	-1.93155
NUS1	-1.7624	6.36718	-6.36986	5.19e-10	2.9e-08	11.6496
GPN1	-1.76227	12.4815	-3.33772	0.000923524	0.00800028	-2.18639
GNG4	-1.7621	2.00899	-2.73062	0.00660014	0.0392273	-3.98739
SMCR8	-1.76091	3.2064	-8.61546	1.62e-16	4.51e-14	26.3783
MASTL	-1.75985	6.62065	-4.15143	4.04e-05	0.000574126	0.75762
MTMR2	-1.7594	7.14465	-5.48818	7.21e-08	2.35e-06	6.84385
ROCK2	-1.75846	5.84846	-5.43316	9.62e-08	3.03e-06	6.56409
CIC	-1.75717	9.98491	-3.56564	0.000406724	0.00407825	-1.42213
ATF7IP	-1.75524	6.06321	-6.42823	3.67e-10	2.13e-08	11.9885
PEX5	-1.75501	7.95795	-4.30738	2.08e-05	0.000325375	1.38924
PKP2	-1.75441	3.97215	-2.67909	0.00768585	0.0441696	-4.12433
NUP37	-1.75441	8.31958	-4.22061	3.02e-05	0.000449676	1.03517
MTHFD1L	-1.75345	7.95598	-2.6771	0.00773066	0.0443453	-4.12955
CASK	-1.75087	6.10936	-4.21514	3.09e-05	0.000458943	1.0131
CLSPN	-1.74872	1.88673	-8.81664	3.63e-17	1.13e-14	27.8528
GRAMD4	-1.74692	6.5944	-3.45071	0.000618435	0.00578313	-1.81344
BRPF3	-1.74549	5.77922	-4.47582	9.93e-06	0.000173933	2.09525
OCRL	-1.74368	8.58011	-4.08083	5.42e-05	0.000742031	0.478705
MFN1	-1.74365	8.3453	-4.70337	3.53e-06	7.11e-05	3.08784
GEMIN5	-1.74338	4.45032	-8.34324	1.17e-15	2.56e-13	24.4207
RAB11FIP2	-1.74262	2.73585	-2.83107	0.00487257	0.0309711	-3.71323
CREBBP	-1.74237	5.49043	-6.78849	4.09e-11	3e-09	14.1359
PDZD8	-1.73936	2.87925	-11.6746	2.59e-27	6.29e-24	50.9932
RAB22A	-1.73916	7.00768	-6.46964	2.86e-10	1.69e-08	12.2306
EGLN1	-1.73604	6.68228	-4.80053	2.24e-06	4.8e-05	3.52508
GTF3C4	-1.72961	4.17082	-7.44332	6.04e-13	6.82e-11	18.2735
BCOR	-1.72879	4.27766	-5.70068	2.32e-08	8.61e-07	7.94688
RGP1	-1.72711	4.75192	-5.18823	3.38e-07	9.14e-06	5.34844
LNPK	-1.726	4.56072	-6.02711	3.78e-09	1.73e-07	9.71033
AGL	-1.72384	4.17828	-5.79238	1.4e-08	5.52e-07	8.43393
NECAP1	-1.72326	7.71164	-4.29243	2.22e-05	0.000344112	1.32779
NCOA2	-1.72319	4.78071	-5.38659	1.23e-07	3.75e-06	6.32921
RPRD1B	-1.72315	9.40117	-3.36533	0.000838172	0.00741376	-2.09635
KDM3A	-1.72255	4.76334	-5.26476	2.29e-07	6.56e-06	5.72305
ECD	-1.72239	8.68561	-4.06737	5.72e-05	0.000777786	0.426014
ADAT1	-1.71985	5.06967	-6.55178	1.75e-10	1.09e-08	12.7144
H2AFY	-1.71858	14.0334	-2.79895	0.0053742	0.0334229	-3.80193
CSTF2T	-1.7179	7.46409	-3.86049	0.000131846	0.00157021	-0.363383
SCAF8	-1.71515	5.68502	-6.91072	1.9e-11	1.52e-09	14.8857
LMTK2	-1.71374	5.20803	-4.98454	9.25e-07	2.21e-05	4.37491
AP1AR	-1.7137	7.52394	-4.04977	6.15e-05	0.000827673	0.357401
MAN2A1	-1.71035	4.16212	-6.6223	1.14e-10	7.51e-09	13.1337
CENPN	-1.71015	4.80693	-4.84314	1.83e-06	4.03e-05	3.71934
MTMR1	-1.70737	6.53869	-5.20863	3.05e-07	8.36e-06	5.44782
ATP10D	-1.70707	3.0421	-5.76303	1.65e-08	6.38e-07	8.27731
TTK	-1.7066	4.84893	-4.39831	1.4e-05	0.000233387	1.76734
NUP54	-1.70579	9.5568	-3.7325	0.000216955	0.00240354	-0.832609
PI4K2B	-1.70457	6.54425	-4.70296	3.53e-06	7.12e-05	3.08602
RAP1GDS1	-1.70309	7.13402	-4.75639	2.75e-06	5.74e-05	3.32544
ABCB10	-1.70105	4.67979	-6.92338	1.76e-11	1.41e-09	14.9639
KIAA1147	-1.697	4.74682	-4.05042	6.14e-05	0.000825759	0.359909
PRIM1	-1.69599	4.93056	-4.30858	2.07e-05	0.000324259	1.3942
SMARCAD1	-1.6939	5.19254	-6.5113	2.23e-10	1.36e-08	12.4754
SLCO3A1	-1.69243	3.31485	-4.77112	2.57e-06	5.4e-05	3.39189
AL450992.2	-1.692	4.62176	-3.16902	0.00164668	0.0128521	-2.7213
PARN	-1.6909	13.7137	-2.78074	0.00567887	0.0349148	-3.85178
WDHD1	-1.68936	3.16879	-6.98782	1.17e-11	9.79e-10	15.364
PPP2R5A	-1.68935	13.0408	-2.69027	0.00743735	0.0430476	-4.09482
ZNF609	-1.68909	4.13932	-9.43947	3.1e-19	1.58e-16	32.5599
SLC25A15	-1.68884	2.79313	-8.29528	1.66e-15	3.43e-13	24.0804
CPSF7	-1.68882	16.2003	-2.7088	0.00704166	0.0412767	-4.04568
AGO2	-1.68882	3.79641	-6.97351	1.28e-11	1.06e-09	15.2749
USP24	-1.68831	5.52245	-6.70861	6.7e-11	4.71e-09	13.6517
AC092611.2	-1.68784	1.27996	-12.2953	1.04e-29	4.64e-26	56.4691
MIS18BP1	-1.68729	4.13167	-6.92557	1.73e-11	1.4e-09	14.9775
DEPDC1B	-1.68613	3.37993	-5.65174	3.02e-08	1.09e-06	7.6897
COMMD2	-1.6854	6.62852	-5.1382	4.34e-07	1.15e-05	5.10616
PCM1	-1.68427	5.85561	-4.6353	4.83e-06	9.36e-05	2.78629
SKAP2	-1.68417	9.06118	-3.01482	0.00273458	0.0193966	-3.18715
PPP1R12A	-1.68295	5.23991	-5.78284	1.48e-08	5.79e-07	8.38293
C11orf58	-1.68288	10.7351	-3.56202	0.000412188	0.00412915	-1.43461
KIF1B	-1.68168	2.91837	-9.94778	5.49e-21	4.31e-18	36.5519
CPT2	-1.68157	8.02007	-4.03764	6.47e-05	0.000863418	0.310246
WASHC4	-1.67947	5.13924	-7.23808	2.33e-12	2.28e-10	16.945
SHCBP1	-1.67641	4.18609	-4.78705	2.38e-06	5.07e-05	3.4639
CKAP2L	-1.67613	3.71335	-5.08087	5.77e-07	1.47e-05	4.83103
KLHL5	-1.67273	4.44404	-4.11785	4.65e-05	0.000648093	0.624424
TFB2M	-1.66998	10.5388	-3.31331	0.00100565	0.00859115	-2.26542
FASTKD5	-1.66738	7.38232	-4.1603	3.89e-05	0.000557619	0.79298
PIK3C2A	-1.66719	4.12548	-7.7993	5.43e-14	7.7e-12	20.6436
WDR76	-1.66703	4.07513	-4.55816	6.86e-06	0.00012647	2.44932
TMEM87B	-1.6664	11.1026	-3.04197	0.00250466	0.0180415	-3.10673
BNIP2	-1.66577	7.94355	-5.3675	1.35e-07	4.1e-06	6.23344
PPP2R2C	-1.66566	1.05999	-5.13118	4.49e-07	1.18e-05	5.07235
SOAT1	-1.66199	6.88886	-2.84106	0.00472544	0.0302086	-3.68544
RMI1	-1.66101	4.48867	-4.60459	5.56e-06	0.000105666	2.6515
SERPINB8	-1.66043	3.40447	-5.7876	1.44e-08	5.65e-07	8.40838
PCYT1A	-1.66013	8.81601	-4.02017	6.95e-05	0.000915864	0.242573
PHF2	-1.6597	9.86663	-3.4048	0.00072884	0.00660324	-1.9664
KIAA1671	-1.65861	3.02155	-2.85121	0.00458013	0.0294953	-3.65711
MYO5B	-1.65778	5.97167	-2.63694	0.0086906	0.0486903	-4.23447
RALGAPB	-1.6577	7.20489	-4.86461	1.65e-06	3.68e-05	3.81781
TRAF3IP2	-1.65685	5.51997	-4.69841	3.61e-06	7.26e-05	3.06573
TRA2B	-1.65676	10.9316	-4.01027	7.23e-05	0.000945846	0.204359
DCAF1	-1.65544	5.82972	-6.2286	1.19e-09	6.09e-08	10.8396
SOGA1	-1.65473	4.05778	-6.0867	2.69e-09	1.28e-07	10.0411
SAMD8	-1.65449	3.99348	-6.94965	1.49e-11	1.21e-09	15.1267
DTD2	-1.6542	4.38795	-6.57413	1.53e-10	9.7e-09	12.8469
AASDHPPT	-1.65318	6.07071	-4.32012	1.97e-05	0.000311399	1.4418
VDR	-1.65287	5.84379	-2.9992	0.00287551	0.0202268	-3.23312
ASXL2	-1.65267	2.84046	-12.531	1.24e-30	6.63e-27	58.5828
ZWILCH	-1.64964	5.12293	-6.07242	2.92e-09	1.38e-07	9.9616
TRMT6	-1.6487	8.64658	-3.74673	0.000205406	0.00230091	-0.781156
HTR7	-1.64695	1.38229	-5.44522	9.03e-08	2.87e-06	6.62518
REST	-1.64557	5.18797	-7.46273	5.31e-13	6.09e-11	18.4006
ZFYVE9	-1.64406	4.96017	-4.37785	1.53e-05	0.000251674	1.68165
FAM199X	-1.64354	7.74597	-4.53335	7.67e-06	0.000139012	2.34202
POLR1B	-1.64337	4.60701	-6.29661	7.99e-10	4.28e-08	11.2277
BLOC1S6	-1.63934	6.73953	-5.49914	6.8e-08	2.24e-06	6.89986
SNX27	-1.63804	6.81408	-4.2491	2.67e-05	0.000404848	1.15072
ARHGAP32	-1.63653	5.59476	-3.72432	0.000223866	0.00246984	-0.862094
VPS18	-1.63598	10.5965	-3.13203	0.00186321	0.0142156	-2.83507
ZNF644	-1.63385	4.98413	-7.00437	1.05e-11	8.93e-10	15.4672
XDH	-1.63375	2.72356	-3.33012	0.000948401	0.00818124	-2.21106
MUT	-1.63179	9.63898	-3.3999	0.000741649	0.00669542	-1.98261
CCSER2	-1.63068	4.36603	-8.07098	8.18e-15	1.42e-12	22.5072
SPTY2D1	-1.62972	4.59647	-7.28822	1.68e-12	1.7e-10	17.2669
PIGO	-1.62938	6.00883	-4.56509	6.65e-06	0.000123287	2.47939
MAP3K2	-1.62887	4.7933	-7.99823	1.36e-14	2.25e-12	22.0037
PPAT	-1.6287	3.45102	-7.06035	7.36e-12	6.4e-10	15.8178
LEMD3	-1.62714	5.37674	-4.62345	5.1e-06	9.8e-05	2.73416
SMG8	-1.6265	4.86506	-5.24369	2.55e-07	7.17e-06	5.61945
VEZF1	-1.62622	9.83452	-3.20686	0.00144942	0.0115697	-2.6036
FOXJ2	-1.62598	4.72661	-5.96641	5.33e-09	2.36e-07	9.3762
GTF3C2	-1.62524	13.0772	-2.89631	0.00398231	0.026267	-3.53007
PEX3	-1.62332	6.52518	-4.44608	1.13e-05	0.000194369	1.96882
FAM98B	-1.62053	5.29775	-6.94694	1.51e-11	1.23e-09	15.1099
CPOX	-1.61981	7.34526	-3.63012	0.000319919	0.00333835	-1.19729
MORC2	-1.61965	10.7793	-2.7733	0.00580781	0.035489	-3.87206
LRRC40	-1.61909	5.29185	-6.36736	5.27e-10	2.93e-08	11.6351
BRD3	-1.619	4.67025	-5.43025	9.77e-08	3.07e-06	6.54937
AMMECR1L	-1.61737	7.22193	-5.46123	8.31e-08	2.66e-06	6.70652
FOXN1	-1.61605	1.90715	-2.87104	0.00430797	0.0280575	-3.60151
CARD10	-1.61491	4.71892	-3.04063	0.00251558	0.0181055	-3.11072
MAP4K3	-1.61431	7.62951	-2.88049	0.00418341	0.0273436	-3.57485
RNF2	-1.61347	7.3254	-4.23492	2.84e-05	0.000426454	1.09311
INTS14	-1.61327	11.9718	-3.90888	0.000108822	0.0013329	-0.182142
DAAM1	-1.6122	3.84666	-4.38919	1.46e-05	0.000241413	1.72909
SETD3	-1.61149	12.0245	-3.35178	0.000879087	0.00769529	-2.14061
YEATS2	-1.60991	5.75138	-4.81092	2.13e-06	4.6e-05	3.5723
USP32	-1.60975	3.88453	-6.45719	3.09e-10	1.81e-08	12.1577
PRR14L	-1.60953	4.38404	-5.0687	6.13e-07	1.54e-05	4.77297
ABHD5	-1.60812	7.75635	-2.95788	0.00328082	0.022456	-3.35356
TOR1AIP1	-1.60771	5.54454	-5.98653	4.76e-09	2.13e-07	9.48665
TMEM19	-1.60724	5.59593	-2.74451	0.00633224	0.0379779	-3.95006
KIF14	-1.60619	2.05402	-8.44655	5.56e-16	1.31e-13	25.1585
RAB29	-1.6053	7.87514	-2.67751	0.00772142	0.0443165	-4.12848
GEMIN4	-1.60449	6.20545	-4.66908	4.13e-06	8.17e-05	2.93541
SLC35D1	-1.60241	4.90921	-4.48051	9.72e-06	0.000171003	2.11529
WDR44	-1.60175	4.17926	-6.53265	1.96e-10	1.21e-08	12.6013
HECA	-1.5999	9.22091	-2.92326	0.00365998	0.0245576	-3.45325
CHERP	-1.59729	9.33523	-3.8321	0.000147424	0.00172644	-0.468738
PARG	-1.59537	4.25587	-6.9053	1.97e-11	1.56e-09	14.8522
MAML1	-1.59318	4.82378	-7.13772	4.47e-12	4.1e-10	16.3058
KMT2D	-1.59309	4.2186	-6.40697	4.16e-10	2.38e-08	11.8648
DHFR	-1.59263	3.29147	-6.15887	1.78e-09	8.84e-08	10.4453
POLR1A	-1.5922	4.80414	-6.30141	7.77e-10	4.17e-08	11.2553
SKA1	-1.59166	5.11555	-3.7417	0.000209423	0.00234001	-0.799375
NAMPTP1	-1.59117	1.88356	-5.81546	1.24e-08	4.94e-07	8.55754
LTN1	-1.59075	3.44504	-8.19091	3.5e-15	6.64e-13	23.3445
RAP2C	-1.59069	8.68253	-3.80193	0.000165871	0.00191101	-0.579879
CNOT9	-1.59037	11.3045	-3.69179	0.000253454	0.00273962	-0.978748
C6orf120	-1.59008	7.62516	-4.11477	4.7e-05	0.000655592	0.612258
KNSTRN	-1.5897	6.50817	-3.58795	0.000374448	0.00380612	-1.34474
CUL5	-1.58903	5.086	-5.85439	9.96e-09	4.11e-07	8.76698
MAP3K1	-1.58552	3.45226	-5.5543	5.08e-08	1.74e-06	7.18322
MAP4K5	-1.58525	6.28943	-5.82001	1.2e-08	4.83e-07	8.58195
CRNKL1	-1.58512	9.40919	-3.61656	0.000336589	0.00347963	-1.2449
CSGALNACT2	-1.58466	5.64305	-4.154	3.99e-05	0.000569802	0.76785
SLC10A6	-1.58466	0.920891	-5.31384	1.78e-07	5.26e-06	5.96578
COPS4	-1.58444	8.7932	-4.03055	6.66e-05	0.00088449	0.282762
TBC1D5	-1.584	4.48214	-6.50585	2.3e-10	1.4e-08	12.4432
KPNA1	-1.58218	5.87877	-6.94613	1.52e-11	1.24e-09	15.1048
PRPF4B	-1.57987	9.74293	-3.51817	0.000484233	0.00472059	-1.5852
[truncated: 2,508 more rows]
